# Supplementary material for: A novel signature to predict thyroid cancer prognosis and immune landscape using immune-related LncRNA pairs
Source: BMC Med Genomics. 2022 Aug 22;15:183. doi: 10.1186/s12920-022-01332-7 (PMC9394074; doi:10.1186/s12920-022-01332-7)
Supplement: Supplementary file 1 — Additional file 1: Table S1. A total of 1148 immune-related lncRNAs were validated by co-expression analysis (submitted as a separate EXCEL file). [file 12920_2022_1332_MOESM1_ESM.xls]

A total of 1148 immune-related lncRNAs were identified by co-expression analysis
immuneGene	lncRNA	cor	pvalue	Regulation
GPI	LINC00482	0.421259371	2.59E-23	postive
ESRRA	LINC00482	0.443179072	6.70E-26	postive
PSMC3	AL121899.1	0.423116951	1.59E-23	postive
PSMD4	AL121899.1	0.453491183	3.48E-27	postive
PSMD13	AL121899.1	0.435966169	4.99E-25	postive
UBXN1	AL121899.1	0.549409001	1.77E-41	postive
TMSB10	AL121899.1	0.432278387	1.37E-24	postive
LCN6	AL121899.1	0.472499431	1.14E-29	postive
LCN8	AL121899.1	0.470373832	2.20E-29	postive
S100A13	AL121899.1	0.474517742	6.09E-30	postive
LCN12	AL121899.1	0.568081548	7.82E-45	postive
IRF3	AL121899.1	0.444785401	4.25E-26	postive
NOD1	AL121899.1	0.41351893	1.92E-22	postive
LIMS1	AL121899.1	-0.400749654	4.66E-21	negative
PPP4C	AL121899.1	0.528448927	5.90E-38	postive
UNC93B1	AL121899.1	0.41059418	4.03E-22	postive
PTK2B	AL121899.1	0.442396431	8.35E-26	postive
CD320	AL121899.1	0.552706245	4.69E-42	postive
CTF1	AL121899.1	0.585648932	3.43E-48	postive
FGF20	AL121899.1	0.446121631	2.91E-26	postive
INHBB	AL121899.1	0.43387452	8.86E-25	postive
LTBP3	AL121899.1	0.409629469	5.14E-22	postive
MDK	AL121899.1	0.414317911	1.56E-22	postive
NGFR	AL121899.1	0.472855047	1.02E-29	postive
NR2F6	AL121899.1	0.405626613	1.40E-21	postive
RXRG	AL121899.1	0.408146724	7.46E-22	postive
SDC4	AL121899.1	0.573018109	9.34E-46	postive
TNFRSF12A	AL121899.1	0.556252206	1.11E-42	postive
BID	AL121899.1	0.519040492	1.88E-36	postive
TMSB4X	AC006547.1	-0.417879239	6.25E-23	negative
S100A10	AC006547.1	-0.412066662	2.77E-22	negative
S100A11	AC006547.1	-0.40986629	4.84E-22	negative
ZC3HAV1L	AC006547.1	0.410758293	3.87E-22	postive
CMTM3	AC006547.1	-0.408455307	6.90E-22	negative
RORC	AC006547.1	0.449459704	1.12E-26	postive
RXRB	AC006547.1	0.416563002	8.78E-23	postive
ECPAS	SNHG16	0.46228778	2.58E-28	postive
CHUK	SNHG16	0.4332091	1.06E-24	postive
RABEP1	SNHG16	0.426027905	7.35E-24	postive
TNFSF12	SNHG16	-0.407856894	8.02E-22	negative
BRAF	SNHG16	0.404081561	2.05E-21	postive
CDK4	SNHG16	0.429157753	3.18E-24	postive
PDIA3	AL355803.1	0.422613914	1.81E-23	postive
NFYC	AL355803.1	0.502604194	6.16E-34	postive
S100A11	AL355803.1	-0.408667128	6.55E-22	negative
A2M	AL355803.1	0.510963161	3.37E-35	postive
DUOX1	AL355803.1	0.445373214	3.60E-26	postive
CETP	AL355803.1	0.433858471	8.89E-25	postive
VEGFA	AL355803.1	0.594048426	7.18E-50	postive
MAPK8	AL355803.1	0.404760272	1.74E-21	postive
GNAI1	AL355803.1	0.428242252	4.07E-24	postive
DLL4	AL355803.1	0.602897146	1.08E-51	postive
VAV3	AL355803.1	0.408904817	6.17E-22	postive
PPP3CC	AL355803.1	0.412045228	2.79E-22	postive
PIK3R3	AL355803.1	0.575939276	2.61E-46	postive
AKT2	AL355803.1	0.400885924	4.50E-21	postive
RASGRP3	AL355803.1	0.643767793	6.60E-61	postive
SEMA3G	AL355803.1	0.405472577	1.45E-21	postive
SEMA6A	AL355803.1	0.546971726	4.69E-41	postive
EDNRB	AL355803.1	0.662890033	1.01E-65	postive
ESM1	AL355803.1	0.540994051	4.93E-40	postive
FGF12	AL355803.1	0.434757805	6.95E-25	postive
KITLG	AL355803.1	0.503867531	3.99E-34	postive
PDGFB	AL355803.1	0.700445217	2.74E-76	postive
PDGFD	AL355803.1	0.753069612	3.11E-94	postive
STC2	AL355803.1	0.415024728	1.30E-22	postive
ACVRL1	AL355803.1	0.589878511	4.97E-49	postive
AVPR2	AL355803.1	0.434773174	6.92E-25	postive
CALCRL	AL355803.1	0.682389263	5.21E-71	postive
FLT1	AL355803.1	0.755035655	5.43E-95	postive
FLT4	AL355803.1	0.770267918	4.07E-101	postive
KDR	AL355803.1	0.744483067	5.25E-91	postive
NPR1	AL355803.1	0.593438547	9.55E-50	postive
NRP1	AL355803.1	0.49449394	9.58E-33	postive
PPARD	AL355803.1	0.411310863	3.36E-22	postive
RARB	AL355803.1	0.449582324	1.08E-26	postive
TEK	AL355803.1	0.517614344	3.15E-36	postive
TGFBR2	AL355803.1	0.625360844	1.38E-56	postive
TIE1	AL355803.1	0.550075874	1.36E-41	postive
VIPR1	AL355803.1	0.414321713	1.56E-22	postive
SLC22A17	RUNDC3A-AS1	0.404436801	1.88E-21	postive
DUOX2	RUNDC3A-AS1	0.49512784	7.75E-33	postive
HDAC1	RUNDC3A-AS1	0.437865649	2.95E-25	postive
PSMC4	AC073508.3	0.405341078	1.50E-21	postive
PSMC5	AC073508.3	0.466836613	6.51E-29	postive
PSMD13	AC073508.3	0.416729872	8.41E-23	postive
SEM1	AC073508.3	0.462641457	2.32E-28	postive
RFXANK	AC073508.3	0.474320644	6.47E-30	postive
STAT3	AC073508.3	-0.409730182	5.01E-22	negative
ITGAV	AC073508.3	-0.459178371	6.53E-28	negative
APOM	AC073508.3	0.445313905	3.66E-26	postive
AHNAK	AC073508.3	-0.410714543	3.91E-22	negative
TKFC	AC073508.3	0.42845273	3.84E-24	postive
SOD1	AC073508.3	0.489822961	4.50E-32	postive
TNFRSF10A	AC073508.3	-0.402014247	3.42E-21	negative
JAK1	AC073508.3	-0.488469275	7.02E-32	negative
HDAC1	AC073508.3	0.446396578	2.69E-26	postive
HRAS	AC073508.3	0.408331543	7.12E-22	postive
NFKBIB	AC073508.3	0.421552182	2.40E-23	postive
PIK3CA	AC073508.3	-0.48479686	2.32E-31	negative
AKT3	AC073508.3	-0.445240139	3.74E-26	negative
GMFB	AC073508.3	-0.417915801	6.19E-23	negative
RABEP2	AC073508.3	0.537210673	2.13E-39	postive
TNFSF12	AC073508.3	0.437210944	3.54E-25	postive
TOR2A	AC073508.3	0.405107112	1.59E-21	postive
EPOR	AC073508.3	0.412114738	2.74E-22	postive
IGF2R	AC073508.3	-0.479840159	1.14E-30	negative
IL17RC	AC073508.3	0.434940282	6.61E-25	postive
IL3RA	AC073508.3	0.404832549	1.70E-21	postive
PAK2	AC073508.3	-0.45065724	7.93E-27	negative
CXCL1	LUCAT1	0.40361134	2.31E-21	postive
S100A9	LUCAT1	0.490089864	4.12E-32	postive
S100A10	LUCAT1	0.462427119	2.47E-28	postive
TNFRSF10A	LUCAT1	0.473390967	8.65E-30	postive
TNFRSF10B	LUCAT1	0.448817201	1.35E-26	postive
CMTM1	LUCAT1	0.494780289	8.71E-33	postive
CSF2	LUCAT1	0.442860687	7.32E-26	postive
LIF	LUCAT1	0.43151255	1.68E-24	postive
NAMPT	LUCAT1	0.521691013	7.17E-37	postive
IL1RL2	LUCAT1	0.405308328	1.51E-21	postive
IL4R	LUCAT1	0.449124122	1.23E-26	postive
MET	LUCAT1	0.412029997	2.80E-22	postive
OSMR	LUCAT1	0.571338693	1.93E-45	postive
TNFRSF21	LUCAT1	0.441727012	1.01E-25	postive
SHC1	LUCAT1	0.406097025	1.24E-21	postive
FAS	LUCAT1	0.427631145	4.79E-24	postive
PTPN6	AC008555.5	0.414737151	1.40E-22	postive
IFNGR2	AC008555.5	0.405853622	1.32E-21	postive
IL10RB	AC008555.5	0.412712897	2.35E-22	postive
ICAM2	AC008555.5	0.426931215	5.78E-24	postive
SEM1	AL606834.1	0.41033696	4.30E-22	postive
CANX	LINC02035	0.450761664	7.69E-27	postive
CREB1	LINC02035	0.555225764	1.68E-42	postive
HSPA1L	LINC02035	0.431457677	1.71E-24	postive
NFYA	LINC02035	0.411415024	3.27E-22	postive
PSMB8	LINC02035	-0.450370983	8.61E-27	negative
AP3B1	LINC02035	0.473354382	8.75E-30	postive
UBR1	LINC02035	0.47769944	2.24E-30	postive
ZC3HAV1	LINC02035	0.491801675	2.34E-32	postive
S100A6	LINC02035	-0.449323701	1.16E-26	negative
S100A11	LINC02035	-0.447899217	1.75E-26	negative
S100A1	LINC02035	-0.482121897	5.48E-31	negative
ISG20L2	LINC02035	0.510687422	3.71E-35	postive
TRIM5	LINC02035	0.408153032	7.45E-22	postive
RNASEL	LINC02035	0.44810817	1.65E-26	postive
VEGFA	LINC02035	0.406024837	1.27E-21	postive
MAPK14	LINC02035	0.422969385	1.65E-23	postive
NEO1	LINC02035	0.568892811	5.53E-45	postive
IREB2	LINC02035	0.573947655	6.23E-46	postive
LANCL1	LINC02035	0.478201083	1.91E-30	postive
VAV2	LINC02035	0.476839568	2.94E-30	postive
NFAT5	LINC02035	0.423597462	1.40E-23	postive
NFATC3	LINC02035	0.533915213	7.52E-39	postive
SEMA3D	LINC02035	0.434761297	6.95E-25	postive
SEMA6A	LINC02035	0.432074458	1.45E-24	postive
NUDT6	LINC02035	0.411369593	3.31E-22	postive
ACVR2A	LINC02035	0.41942583	4.18E-23	postive
ADIPOR2	LINC02035	0.407951421	7.83E-22	postive
ANGPTL1	LINC02035	0.406532591	1.12E-21	postive
BMPR1A	LINC02035	0.515270329	7.30E-36	postive
BMPR2	LINC02035	0.483330415	3.72E-31	postive
CALCRL	LINC02035	0.417930226	6.16E-23	postive
ESRRG	LINC02035	0.506455696	1.63E-34	postive
FGFR2	LINC02035	0.599478749	5.55E-51	postive
GHR	LINC02035	0.418072582	5.94E-23	postive
KDR	LINC02035	0.40303709	2.66E-21	postive
NR3C1	LINC02035	0.463243952	1.93E-28	postive
RARB	LINC02035	0.428902158	3.41E-24	postive
RXRA	LINC02035	0.466041723	8.30E-29	postive
SDC2	LINC02035	0.54995137	1.43E-41	postive
TGFBR2	LINC02035	0.504355212	3.37E-34	postive
TGFBR3	LINC02035	0.423417687	1.47E-23	postive
SOS1	LINC02035	0.587220488	1.68E-48	postive
SOS2	LINC02035	0.467823715	4.82E-29	postive
PRKCQ	LINC02035	0.439277602	2.00E-25	postive
ESR1	AL161421.1	0.420328239	3.30E-23	postive
HSPA8	H1FX-AS1	-0.418513246	5.30E-23	negative
PSMC1	H1FX-AS1	-0.468553977	3.85E-29	negative
PSMC5	H1FX-AS1	0.475800715	4.07E-30	postive
PSMD2	H1FX-AS1	-0.414135777	1.64E-22	negative
PSMD4	H1FX-AS1	0.466834422	6.52E-29	postive
PSMD13	H1FX-AS1	0.46740967	5.47E-29	postive
SEM1	H1FX-AS1	0.515330262	7.14E-36	postive
AP3B1	H1FX-AS1	-0.439402114	1.93E-25	negative
RFXANK	H1FX-AS1	0.55778238	5.89E-43	postive
PSME3	H1FX-AS1	-0.494485746	9.61E-33	negative
ADRM1	H1FX-AS1	0.40294016	2.72E-21	postive
UBXN1	H1FX-AS1	0.53981652	7.79E-40	postive
LCN8	H1FX-AS1	0.410882222	3.75E-22	postive
S100A13	H1FX-AS1	0.471768406	1.43E-29	postive
LCN12	H1FX-AS1	0.560826325	1.67E-43	postive
LMBR1L	H1FX-AS1	0.70599542	5.42E-78	postive
NFKB1	H1FX-AS1	-0.41310491	2.13E-22	negative
IRF3	H1FX-AS1	0.772048776	7.29E-102	postive
C8G	H1FX-AS1	0.547829126	3.33E-41	postive
MAPK1	H1FX-AS1	-0.435149481	6.25E-25	negative
CYLD	H1FX-AS1	-0.422134821	2.06E-23	negative
APOM	H1FX-AS1	0.443917297	5.44E-26	postive
SOD1	H1FX-AS1	0.480703952	8.63E-31	postive
SKIV2L	H1FX-AS1	0.41556135	1.14E-22	postive
BECN1	H1FX-AS1	-0.511812011	2.50E-35	negative
JAK1	H1FX-AS1	-0.465430834	9.99E-29	negative
LTB4R	H1FX-AS1	0.453882542	3.11E-27	postive
SYTL1	H1FX-AS1	0.497541267	3.45E-33	postive
MAP2K2	H1FX-AS1	0.563199746	6.18E-44	postive
PPP4C	H1FX-AS1	0.445057376	3.94E-26	postive
UNC93B1	H1FX-AS1	0.426828044	5.94E-24	postive
CHP1	H1FX-AS1	-0.428478764	3.82E-24	negative
NFATC3	H1FX-AS1	-0.412965483	2.21E-22	negative
NFATC4	H1FX-AS1	0.527110674	9.72E-38	postive
HRAS	H1FX-AS1	0.555927217	1.26E-42	postive
KRAS	H1FX-AS1	-0.435834422	5.17E-25	negative
CHUK	H1FX-AS1	-0.498950338	2.14E-33	negative
NFKBIB	H1FX-AS1	0.456504172	1.44E-27	postive
SEMA6C	H1FX-AS1	0.480596317	8.93E-31	postive
PLXNB1	H1FX-AS1	0.657470042	2.55E-64	postive
CTF1	H1FX-AS1	0.41365569	1.85E-22	postive
GMFB	H1FX-AS1	-0.468308334	4.16E-29	negative
GNRH1	H1FX-AS1	0.647993014	6.10E-62	postive
IFNE	H1FX-AS1	0.493316622	1.42E-32	postive
LRSAM1	H1FX-AS1	0.472360416	1.19E-29	postive
MDK	H1FX-AS1	0.441841505	9.75E-26	postive
NENF	H1FX-AS1	0.402740419	2.86E-21	postive
PSPN	H1FX-AS1	0.468576009	3.83E-29	postive
RABEP2	H1FX-AS1	0.487425175	9.87E-32	postive
SCGB3A1	H1FX-AS1	0.418379558	5.49E-23	postive
UCN	H1FX-AS1	0.578404895	8.80E-47	postive
EPOR	H1FX-AS1	0.727431033	5.77E-85	postive
IGF2R	H1FX-AS1	-0.403727433	2.24E-21	negative
IL3RA	H1FX-AS1	0.50771104	1.05E-34	postive
MC1R	H1FX-AS1	0.579393869	5.68E-47	postive
NR1H2	H1FX-AS1	0.477380443	2.48E-30	postive
NR2C1	H1FX-AS1	0.436938284	3.82E-25	postive
NR2F6	H1FX-AS1	0.463631225	1.72E-28	postive
OGFR	H1FX-AS1	0.540678792	5.57E-40	postive
SORT1	H1FX-AS1	-0.426522422	6.44E-24	negative
TNFRSF25	H1FX-AS1	0.528122041	6.67E-38	postive
PTPN11	H1FX-AS1	-0.564062516	4.30E-44	negative
SOS2	H1FX-AS1	-0.46933981	3.03E-29	negative
NCK1	H1FX-AS1	-0.410931804	3.70E-22	negative
CALR	AC139887.1	0.558606904	4.19E-43	postive
CANX	AC139887.1	0.472272267	1.22E-29	postive
PDIA3	AC139887.1	0.542969552	2.28E-40	postive
HSPA5	AC139887.1	0.523409454	3.82E-37	postive
RELB	AC139887.1	-0.434526117	7.41E-25	negative
CXCL16	AC139887.1	-0.406861526	1.03E-21	negative
ZC3HAV1L	AC139887.1	0.480138998	1.03E-30	postive
DUOX1	AC139887.1	0.473742488	7.75E-30	postive
DUOX2	AC139887.1	0.514277982	1.04E-35	postive
VEGFA	AC139887.1	0.643138657	9.37E-61	postive
MAPK8	AC139887.1	0.555453099	1.53E-42	postive
GNAI1	AC139887.1	0.484497933	2.55E-31	postive
CLDN4	AC139887.1	-0.415188088	1.25E-22	negative
LYN	AC139887.1	-0.401968621	3.45E-21	negative
VAV3	AC139887.1	0.51404411	1.13E-35	postive
PIK3R3	AC139887.1	0.410933826	3.70E-22	postive
MANF	AC139887.1	0.451712174	5.84E-27	postive
CDNF	AC139887.1	0.427769735	4.62E-24	postive
BMP8A	AC139887.1	0.482957272	4.19E-31	postive
BMP8B	AC139887.1	0.489544977	4.93E-32	postive
NUDT6	AC139887.1	0.51944622	1.62E-36	postive
PDGFD	AC139887.1	0.402840085	2.79E-21	postive
TG	AC139887.1	0.546293013	6.14E-41	postive
ACVR1B	AC139887.1	0.41479319	1.38E-22	postive
ADIPOR2	AC139887.1	0.406102536	1.24E-21	postive
FLT1	AC139887.1	0.422144945	2.05E-23	postive
FLT4	AC139887.1	0.482134959	5.46E-31	postive
IL17RC	AC139887.1	0.459189436	6.51E-28	postive
KDR	AC139887.1	0.401655006	3.73E-21	postive
MET	AC139887.1	-0.48738895	9.99E-32	negative
SDC4	AC139887.1	-0.439338243	1.96E-25	negative
PLCG1	AC139887.1	0.421625575	2.35E-23	postive
BID	AC139887.1	-0.477616761	2.30E-30	negative
NFYB	NFIA-AS2	0.470846094	1.90E-29	postive
NOD1	NFIA-AS2	0.55350278	3.40E-42	postive
HMGB1	NFIA-AS2	0.477712275	2.23E-30	postive
TANK	NFIA-AS2	0.448109078	1.65E-26	postive
PTK2B	NFIA-AS2	0.405482953	1.45E-21	postive
CTF1	NFIA-AS2	0.409138151	5.82E-22	postive
FGF20	NFIA-AS2	0.472856809	1.02E-29	postive
INHBB	NFIA-AS2	0.412073003	2.77E-22	postive
NGFR	NFIA-AS2	0.513401123	1.42E-35	postive
NCK2	NFIA-AS2	0.442793362	7.46E-26	postive
TRBV5-4	NFIA-AS2	0.464816615	1.20E-28	postive
FCGRT	AC010883.1	0.406653082	1.08E-21	postive
NFYC	AC010883.1	0.482613363	4.68E-31	postive
C8G	AC010883.1	0.427731655	4.66E-24	postive
CDNF	AC010883.1	0.44027483	1.51E-25	postive
LRSAM1	AC010883.1	0.405078566	1.60E-21	postive
NUDT6	AC010883.1	0.447162422	2.16E-26	postive
LMBR1L	AC008763.1	0.545423893	8.66E-41	postive
VEGFA	AC008763.1	0.440499806	1.42E-25	postive
MAPK8	AC008763.1	0.410401681	4.23E-22	postive
DDX17	AC008763.1	0.508091406	9.23E-35	postive
IKBKB	AC008763.1	0.527539866	8.29E-38	postive
SEMA4G	AC008763.1	0.430407699	2.27E-24	postive
CDNF	AC008763.1	0.483457911	3.57E-31	postive
GNRH1	AC008763.1	0.467299909	5.66E-29	postive
NUDT6	AC008763.1	0.534654082	5.67E-39	postive
BRD8	AC008763.1	0.539624097	8.39E-40	postive
EPOR	AC008763.1	0.553108391	3.98E-42	postive
MC1R	AC008763.1	0.460640365	4.22E-28	postive
NR2C1	AC008763.1	0.511701173	2.60E-35	postive
RXRB	AC008763.1	0.548009582	3.10E-41	postive
PLCG1	AC008763.1	0.4641533	1.47E-28	postive
CALR	AC138207.2	0.456834725	1.31E-27	postive
CTSS	AC138207.2	-0.431451549	1.71E-24	negative
FCGRT	AC138207.2	0.522947591	4.53E-37	postive
ICAM1	AC138207.2	-0.45648389	1.45E-27	negative
CIITA	AC138207.2	-0.40205215	3.38E-21	negative
PSMC1	AC138207.2	-0.418671771	5.09E-23	negative
PSMC3	AC138207.2	0.667705322	5.46E-67	postive
PSMC4	AC138207.2	0.46905487	3.31E-29	postive
PSMC5	AC138207.2	0.732926374	7.33E-87	postive
PSMD4	AC138207.2	0.548471649	2.58E-41	postive
PSMD13	AC138207.2	0.646640618	1.31E-61	postive
RFX5	AC138207.2	-0.445925689	3.08E-26	negative
SEM1	AC138207.2	0.659450412	7.90E-65	postive
RFXANK	AC138207.2	0.763507847	2.43E-98	postive
ADRM1	AC138207.2	0.54100253	4.91E-40	postive
UBXN1	AC138207.2	0.601999608	1.66E-51	postive
ERAP1	AC138207.2	-0.553120792	3.96E-42	negative
UBR1	AC138207.2	-0.437025909	3.73E-25	negative
CXCL16	AC138207.2	-0.411705567	3.04E-22	negative
ZC3HAV1	AC138207.2	-0.408967653	6.07E-22	negative
S100A13	AC138207.2	0.548383688	2.67E-41	postive
LCN12	AC138207.2	0.46136637	3.40E-28	postive
IFNGR1	AC138207.2	-0.403014352	2.67E-21	negative
SLC22A17	AC138207.2	0.51274278	1.80E-35	postive
NFKB1	AC138207.2	-0.536715377	2.58E-39	negative
IRF3	AC138207.2	0.55111651	8.92E-42	postive
C8G	AC138207.2	0.600063048	4.20E-51	postive
MAPK1	AC138207.2	-0.562372535	8.75E-44	negative
IFIH1	AC138207.2	-0.489407007	5.16E-32	negative
STAT3	AC138207.2	-0.532003333	1.55E-38	negative
STAT1	AC138207.2	-0.426233614	6.96E-24	negative
PPIA	AC138207.2	0.435029064	6.46E-25	postive
CYLD	AC138207.2	-0.448596286	1.43E-26	negative
CSRP1	AC138207.2	0.442106835	9.05E-26	postive
ITGAV	AC138207.2	-0.541828766	3.56E-40	negative
CD81	AC138207.2	0.557569946	6.43E-43	postive
EIF2AK2	AC138207.2	-0.428515135	3.78E-24	negative
APOM	AC138207.2	0.703127073	4.16E-77	postive
MAPK3	AC138207.2	0.45837383	8.29E-28	postive
ADAR	AC138207.2	-0.544346332	1.32E-40	negative
AHNAK	AC138207.2	-0.469973709	2.49E-29	negative
PRDX2	AC138207.2	0.489712631	4.67E-32	postive
TKFC	AC138207.2	0.581417161	2.31E-47	postive
SP1	AC138207.2	-0.460959562	3.84E-28	negative
SOD1	AC138207.2	0.706431335	3.96E-78	postive
DCK	AC138207.2	-0.520324308	1.18E-36	negative
TNFRSF10A	AC138207.2	-0.535197514	4.61E-39	negative
BECN1	AC138207.2	-0.573360035	8.05E-46	negative
JAK1	AC138207.2	-0.634330482	1.18E-58	negative
MAP2K2	AC138207.2	0.649124168	3.21E-62	postive
TRIM22	AC138207.2	-0.458769468	7.37E-28	negative
LANCL1	AC138207.2	-0.412335381	2.59E-22	negative
PPP4C	AC138207.2	0.504743401	2.95E-34	postive
HDAC1	AC138207.2	0.429448485	2.94E-24	postive
PLSCR1	AC138207.2	-0.461665186	3.11E-28	negative
PIK3CG	AC138207.2	-0.409840275	4.87E-22	negative
TBK1	AC138207.2	-0.468535945	3.88E-29	negative
JAK2	AC138207.2	-0.5047674	2.93E-34	negative
LYN	AC138207.2	-0.563787093	4.83E-44	negative
NFAT5	AC138207.2	-0.437602354	3.18E-25	negative
HRAS	AC138207.2	0.694554985	1.59E-74	postive
KRAS	AC138207.2	-0.52569347	1.65E-37	negative
NRAS	AC138207.2	-0.487073494	1.11E-31	negative
MALT1	AC138207.2	-0.405108121	1.59E-21	negative
CHUK	AC138207.2	-0.511536458	2.75E-35	negative
NFKBIB	AC138207.2	0.643706269	6.83E-61	postive
PIK3R1	AC138207.2	-0.419158374	4.48E-23	negative
PIK3CA	AC138207.2	-0.610170116	3.10E-53	negative
AKT3	AC138207.2	-0.497902447	3.05E-33	negative
GSK3B	AC138207.2	-0.542575879	2.66E-40	negative
MANF	AC138207.2	0.464398445	1.37E-28	postive
MYDGF	AC138207.2	0.587215363	1.68E-48	postive
CMTM1	AC138207.2	-0.447811886	1.80E-26	negative
FAM3D	AC138207.2	0.403802366	2.20E-21	postive
GMFB	AC138207.2	-0.561472763	1.27E-43	negative
IL1RN	AC138207.2	-0.404997996	1.64E-21	negative
IL6ST	AC138207.2	-0.425174879	9.22E-24	negative
LRSAM1	AC138207.2	0.59158753	2.26E-49	postive
NAMPT	AC138207.2	-0.518535024	2.26E-36	negative
NENF	AC138207.2	0.618254816	5.37E-55	postive
PSPN	AC138207.2	0.667534879	6.06E-67	postive
RABEP2	AC138207.2	0.571508461	1.80E-45	postive
TNFSF12	AC138207.2	0.438412335	2.54E-25	postive
TOR2A	AC138207.2	0.50033593	1.34E-33	postive
UCN	AC138207.2	0.418514474	5.30E-23	postive
BMPR2	AC138207.2	-0.412416202	2.54E-22	negative
EPOR	AC138207.2	0.478244112	1.89E-30	postive
IGF2R	AC138207.2	-0.610375083	2.80E-53	negative
IL11RA	AC138207.2	0.580709217	3.16E-47	postive
IL13RA1	AC138207.2	-0.411990771	2.83E-22	negative
IL17RC	AC138207.2	0.508455757	8.12E-35	postive
IL1R1	AC138207.2	-0.441546001	1.06E-25	negative
IL3RA	AC138207.2	0.460809485	4.02E-28	postive
IL4R	AC138207.2	-0.466346809	7.56E-29	negative
MET	AC138207.2	-0.466370446	7.51E-29	negative
NR1H2	AC138207.2	0.416629397	8.63E-23	postive
NR2F6	AC138207.2	0.607123179	1.39E-52	postive
OGFR	AC138207.2	0.510842253	3.51E-35	postive
OSMR	AC138207.2	-0.556805418	8.81E-43	negative
PPARA	AC138207.2	-0.437503438	3.27E-25	negative
RXRB	AC138207.2	0.431191175	1.84E-24	postive
THRB	AC138207.2	-0.43395997	8.65E-25	negative
PTPN11	AC138207.2	-0.582547328	1.39E-47	negative
SOS2	AC138207.2	-0.401540464	3.84E-21	negative
FAS	AC138207.2	-0.463995308	1.54E-28	negative
PAK2	AC138207.2	-0.640591674	3.85E-60	negative
CBL	AC138207.2	-0.502420656	6.56E-34	negative
NFYA	AC138956.2	0.418313758	5.58E-23	postive
LMBR1L	AC138956.2	0.599857485	4.63E-51	postive
VEGFA	AC138956.2	0.477007534	2.79E-30	postive
MAPK8	AC138956.2	0.495073551	7.89E-33	postive
TYK2	AC138956.2	0.429154561	3.18E-24	postive
TCF7L2	AC138956.2	0.429669141	2.77E-24	postive
NFKBIZ	AC138956.2	0.434811906	6.85E-25	postive
DDX17	AC138956.2	0.640014422	5.30E-60	postive
IRF9	AC138956.2	0.424417457	1.13E-23	postive
NFAT5	AC138956.2	0.446116914	2.91E-26	postive
IKBKB	AC138956.2	0.601329617	2.29E-51	postive
SEMA4G	AC138956.2	0.406085601	1.25E-21	postive
PLXNB1	AC138956.2	0.400327128	5.16E-21	postive
GNRH1	AC138956.2	0.464397711	1.37E-28	postive
NUDT6	AC138956.2	0.436658145	4.12E-25	postive
ACVR2B	AC138956.2	0.405617833	1.40E-21	postive
BRD8	AC138956.2	0.555354595	1.60E-42	postive
EPOR	AC138956.2	0.463267469	1.92E-28	postive
MC1R	AC138956.2	0.513639768	1.31E-35	postive
NR2C1	AC138956.2	0.514710447	8.91E-36	postive
NR2C2	AC138956.2	0.667079488	8.00E-67	postive
PLCG1	AC138956.2	0.596255623	2.55E-50	postive
SOS1	AC138956.2	0.457947531	9.40E-28	postive
RAF1	AC138956.2	0.41580509	1.07E-22	postive
PSMC3	AL132780.2	0.411622672	3.11E-22	postive
PSMC5	AL132780.2	0.455256158	2.08E-27	postive
PSMD2	AL132780.2	-0.411891947	2.90E-22	negative
SEM1	AL132780.2	0.456948976	1.26E-27	postive
RFXANK	AL132780.2	0.481458671	6.78E-31	postive
CXCL16	AL132780.2	-0.409496146	5.31E-22	negative
SLC22A17	AL132780.2	0.424924152	9.85E-24	postive
DUOX1	AL132780.2	0.427010948	5.66E-24	postive
C8G	AL132780.2	0.548420982	2.63E-41	postive
APOM	AL132780.2	0.54186797	3.50E-40	postive
SOD1	AL132780.2	0.532271591	1.40E-38	postive
JAK1	AL132780.2	-0.462840042	2.18E-28	negative
HDAC1	AL132780.2	0.423628319	1.39E-23	postive
LYN	AL132780.2	-0.502131255	7.24E-34	negative
HRAS	AL132780.2	0.40093147	4.45E-21	postive
SEMA6C	AL132780.2	0.4069236	1.01E-21	postive
CDNF	AL132780.2	0.500676152	1.19E-33	postive
FAM3D	AL132780.2	0.441012306	1.23E-25	postive
GDF11	AL132780.2	0.403547548	2.34E-21	postive
GMFB	AL132780.2	-0.425287578	8.95E-24	negative
IL1RN	AL132780.2	-0.43714872	3.60E-25	negative
LRSAM1	AL132780.2	0.411144911	3.50E-22	postive
NAMPT	AL132780.2	-0.466350657	7.55E-29	negative
EPOR	AL132780.2	0.422526372	1.86E-23	postive
IGF2R	AL132780.2	-0.404320915	1.93E-21	negative
IL11RA	AL132780.2	0.45783648	9.72E-28	postive
IL4R	AL132780.2	-0.446633857	2.51E-26	negative
MC1R	AL132780.2	0.422930986	1.67E-23	postive
OSMR	AL132780.2	-0.424669589	1.05E-23	negative
PAK2	AL132780.2	-0.478726301	1.62E-30	negative
CALR	AC026202.2	0.721814173	4.48E-83	postive
CANX	AC026202.2	0.588391097	9.83E-49	postive
PDIA3	AC026202.2	0.702332709	7.28E-77	postive
HSPA5	AC026202.2	0.714246982	1.34E-80	postive
ICAM1	AC026202.2	-0.422605755	1.82E-23	negative
PSMC4	AC026202.2	0.477954587	2.07E-30	postive
CXCL16	AC026202.2	-0.407277461	9.27E-22	negative
DUOX2	AC026202.2	0.404718216	1.75E-21	postive
VEGFA	AC026202.2	0.481218019	7.32E-31	postive
APOM	AC026202.2	0.466567484	7.07E-29	postive
MAPK8	AC026202.2	0.406581934	1.10E-21	postive
GNAI1	AC026202.2	0.455045388	2.21E-27	postive
CLDN4	AC026202.2	-0.430705566	2.10E-24	negative
ANXA6	AC026202.2	0.503528196	4.49E-34	postive
MANF	AC026202.2	0.69661233	3.90E-75	postive
BMP8A	AC026202.2	0.459955194	5.18E-28	postive
BMP8B	AC026202.2	0.495594239	6.63E-33	postive
LTBP3	AC026202.2	-0.423069813	1.61E-23	negative
TG	AC026202.2	0.615553825	2.11E-54	postive
TNFRSF11B	AC026202.2	0.433373179	1.02E-24	postive
ADIPOR2	AC026202.2	0.469158937	3.20E-29	postive
FLT4	AC026202.2	0.403293886	2.49E-21	postive
GPER1	AC026202.2	0.438794697	2.28E-25	postive
IL11RA	AC026202.2	0.45597873	1.68E-27	postive
MET	AC026202.2	-0.53946444	8.93E-40	negative
RARG	AC026202.2	-0.43247947	1.30E-24	negative
SDC4	AC026202.2	-0.473250929	9.04E-30	negative
SH3BP2	AC026202.2	-0.403097297	2.62E-21	negative
BID	AC026202.2	-0.443322471	6.43E-26	negative
PSMC4	AC009403.1	0.456405198	1.48E-27	postive
PSMC5	AC009403.1	0.411043943	3.60E-22	postive
SEM1	AC009403.1	0.492100268	2.12E-32	postive
PSMD6	AC009403.1	0.413940671	1.72E-22	postive
DEFB131A	AC009403.1	0.500783175	1.15E-33	postive
ITGAV	AC009403.1	-0.444086859	5.18E-26	negative
APOM	AC009403.1	0.463314936	1.89E-28	postive
ADAR	AC009403.1	-0.407996017	7.75E-22	negative
AHNAK	AC009403.1	-0.43590648	5.07E-25	negative
SOD1	AC009403.1	0.432530398	1.28E-24	postive
NFKBIB	AC009403.1	0.525438599	1.81E-37	postive
PIK3CA	AC009403.1	-0.442282539	8.62E-26	negative
AKT3	AC009403.1	-0.451524394	6.17E-27	negative
RABEP2	AC009403.1	0.49754725	3.44E-33	postive
EPOR	AC009403.1	0.405174204	1.57E-21	postive
IGF2R	AC009403.1	-0.407355488	9.09E-22	negative
MET	AC009403.1	-0.422428389	1.91E-23	negative
PAK2	AC009403.1	-0.42114865	2.67E-23	negative
CANX	AL355512.1	-0.430133768	2.45E-24	negative
PSMD4	AL355512.1	0.423754132	1.34E-23	postive
UBXN1	AL355512.1	0.472115562	1.29E-29	postive
TMSB10	AL355512.1	0.564326037	3.85E-44	postive
TMSB4X	AL355512.1	0.505218011	2.50E-34	postive
S100A13	AL355512.1	0.567028066	1.23E-44	postive
S100A6	AL355512.1	0.644764181	3.77E-61	postive
LCN12	AL355512.1	0.524324008	2.73E-37	postive
S100A11	AL355512.1	0.525574337	1.72E-37	postive
S100A5	AL355512.1	0.463532279	1.77E-28	postive
S100A1	AL355512.1	0.457713043	1.01E-27	postive
S100A16	AL355512.1	0.531959989	1.58E-38	postive
IRF3	AL355512.1	0.424852708	1.00E-23	postive
TLR3	AL355512.1	-0.401120281	4.25E-21	negative
MAPK8	AL355512.1	-0.409849015	4.86E-22	negative
TMPRSS6	AL355512.1	0.428500399	3.80E-24	postive
CLDN4	AL355512.1	0.480934986	8.02E-31	postive
IREB2	AL355512.1	-0.451613102	6.01E-27	negative
SYTL1	AL355512.1	0.46429886	1.41E-28	postive
PPP4C	AL355512.1	0.496532282	4.84E-33	postive
ANXA6	AL355512.1	-0.42009836	3.51E-23	negative
UNC93B1	AL355512.1	0.418560393	5.23E-23	postive
NFATC3	AL355512.1	-0.4838079	3.19E-31	negative
CKLF	AL355512.1	0.47895088	1.51E-30	postive
CD320	AL355512.1	0.532343655	1.37E-38	postive
CTF1	AL355512.1	0.503750205	4.16E-34	postive
ACVR1B	AL355512.1	-0.46995152	2.51E-29	negative
ADIPOR2	AL355512.1	-0.495125527	7.76E-33	negative
GHR	AL355512.1	-0.404280146	1.95E-21	negative
NR1H2	AL355512.1	0.406327147	1.18E-21	postive
NR3C1	AL355512.1	-0.425643309	8.14E-24	negative
RARB	AL355512.1	-0.461662841	3.11E-28	negative
SDC4	AL355512.1	0.58535386	3.92E-48	postive
TNFRSF12A	AL355512.1	0.638731036	1.07E-59	postive
TNFRSF1A	AL355512.1	0.445429415	3.54E-26	postive
SOS1	AL355512.1	-0.470479171	2.13E-29	negative
SOS2	AL355512.1	-0.436494292	4.31E-25	negative
BID	AL355512.1	0.617816461	6.71E-55	postive
NCK1	AL355512.1	-0.40483272	1.70E-21	negative
CBLB	AL355512.1	-0.403390514	2.43E-21	negative
PRKCQ	AL355512.1	-0.476426188	3.35E-30	negative
CALR	SLC26A4-AS1	0.500186221	1.41E-33	postive
CANX	SLC26A4-AS1	0.516259215	5.12E-36	postive
PDIA3	SLC26A4-AS1	0.433841364	8.94E-25	postive
HSPA5	SLC26A4-AS1	0.426229419	6.97E-24	postive
ICAM1	SLC26A4-AS1	-0.452515016	4.63E-27	negative
LGMN	SLC26A4-AS1	0.441427009	1.10E-25	postive
CXCL16	SLC26A4-AS1	-0.476159446	3.64E-30	negative
TMSB4X	SLC26A4-AS1	-0.452012807	5.35E-27	negative
S100A11	SLC26A4-AS1	-0.487187838	1.07E-31	negative
S100A16	SLC26A4-AS1	-0.401338087	4.03E-21	negative
ZC3HAV1L	SLC26A4-AS1	0.403318713	2.48E-21	postive
FABP4	SLC26A4-AS1	0.414033835	1.68E-22	postive
RBP7	SLC26A4-AS1	0.406882124	1.02E-21	postive
ZYX	SLC26A4-AS1	-0.414109069	1.65E-22	negative
VEGFA	SLC26A4-AS1	0.442268995	8.65E-26	postive
IRF5	SLC26A4-AS1	-0.432254672	1.38E-24	negative
NOD1	SLC26A4-AS1	-0.451037116	7.10E-27	negative
MAPK8	SLC26A4-AS1	0.529018948	4.77E-38	postive
GNAI1	SLC26A4-AS1	0.547757071	3.43E-41	postive
TNFRSF10A	SLC26A4-AS1	-0.466713939	6.76E-29	negative
TMPRSS6	SLC26A4-AS1	-0.408783236	6.36E-22	negative
CLDN4	SLC26A4-AS1	-0.462301697	2.57E-28	negative
ANXA6	SLC26A4-AS1	0.478906092	1.53E-30	postive
LYN	SLC26A4-AS1	-0.435904995	5.07E-25	negative
VAV3	SLC26A4-AS1	0.452981664	4.04E-27	postive
PIK3R3	SLC26A4-AS1	0.472723143	1.06E-29	postive
AKT2	SLC26A4-AS1	0.465815921	8.89E-29	postive
RASGRP3	SLC26A4-AS1	0.412398769	2.55E-22	postive
SEMA3D	SLC26A4-AS1	0.405543642	1.43E-21	postive
SEMA4C	SLC26A4-AS1	-0.428549702	3.75E-24	negative
EDNRB	SLC26A4-AS1	0.402274698	3.20E-21	postive
PLXNB2	SLC26A4-AS1	-0.468854417	3.52E-29	negative
BMP1	SLC26A4-AS1	-0.40825908	7.25E-22	negative
BMP7	SLC26A4-AS1	0.414053394	1.67E-22	postive
BMP8A	SLC26A4-AS1	0.56443992	3.67E-44	postive
BMP8B	SLC26A4-AS1	0.527389208	8.77E-38	postive
CMTM3	SLC26A4-AS1	-0.423668049	1.37E-23	negative
LTBP3	SLC26A4-AS1	-0.435129007	6.28E-25	negative
NPPC	SLC26A4-AS1	0.419770619	3.82E-23	postive
PDGFD	SLC26A4-AS1	0.499291952	1.91E-33	postive
PGF	SLC26A4-AS1	0.416815118	8.22E-23	postive
TG	SLC26A4-AS1	0.593234276	1.05E-49	postive
ADIPOR2	SLC26A4-AS1	0.668916135	2.60E-67	postive
AGTR1	SLC26A4-AS1	0.464197498	1.45E-28	postive
ANGPTL1	SLC26A4-AS1	0.42776847	4.62E-24	postive
AVPR1A	SLC26A4-AS1	0.473745069	7.75E-30	postive
CNTFR	SLC26A4-AS1	0.418835496	4.87E-23	postive
ESRRG	SLC26A4-AS1	0.518412225	2.36E-36	postive
FLT1	SLC26A4-AS1	0.507793232	1.02E-34	postive
FLT4	SLC26A4-AS1	0.439517793	1.87E-25	postive
GHR	SLC26A4-AS1	0.414867153	1.36E-22	postive
GPER1	SLC26A4-AS1	0.534679634	5.62E-39	postive
IL13RA1	SLC26A4-AS1	-0.428948486	3.37E-24	negative
IL17RD	SLC26A4-AS1	-0.450756435	7.70E-27	negative
IL1RAP	SLC26A4-AS1	-0.455598444	1.88E-27	negative
IL22RA1	SLC26A4-AS1	0.470123867	2.38E-29	postive
IL4R	SLC26A4-AS1	-0.435251671	6.07E-25	negative
KDR	SLC26A4-AS1	0.526975235	1.02E-37	postive
LIFR	SLC26A4-AS1	0.51217456	2.20E-35	postive
MET	SLC26A4-AS1	-0.535794544	3.67E-39	negative
RARB	SLC26A4-AS1	0.508821905	7.15E-35	postive
RARG	SLC26A4-AS1	-0.518764373	2.08E-36	negative
SDC3	SLC26A4-AS1	-0.444442103	4.69E-26	negative
SDC4	SLC26A4-AS1	-0.552324839	5.47E-42	negative
TNFRSF12A	SLC26A4-AS1	-0.444503468	4.61E-26	negative
TNFRSF1A	SLC26A4-AS1	-0.482808478	4.40E-31	negative
VIPR1	SLC26A4-AS1	0.432299033	1.36E-24	postive
SH3BP2	SLC26A4-AS1	-0.486047891	1.55E-31	negative
FAS	SLC26A4-AS1	-0.423921165	1.29E-23	negative
BID	SLC26A4-AS1	-0.575427017	3.27E-46	negative
PRKCQ	SLC26A4-AS1	0.444129868	5.12E-26	postive
PSMC5	AC007773.1	0.437775675	3.03E-25	postive
SEM1	AC007773.1	0.521252778	8.41E-37	postive
RFXANK	AC007773.1	0.528749772	5.28E-38	postive
C8G	AC007773.1	0.448693485	1.40E-26	postive
STAT3	AC007773.1	-0.408714621	6.47E-22	negative
ITGAV	AC007773.1	-0.405542708	1.43E-21	negative
APOM	AC007773.1	0.598100308	1.07E-50	postive
ADAR	AC007773.1	-0.404995671	1.64E-21	negative
TKFC	AC007773.1	0.440573692	1.39E-25	postive
SOD1	AC007773.1	0.512179358	2.19E-35	postive
TNFRSF10A	AC007773.1	-0.436491454	4.32E-25	negative
BECN1	AC007773.1	-0.435609898	5.50E-25	negative
JAK1	AC007773.1	-0.486784206	1.22E-31	negative
MAP2K2	AC007773.1	0.432713793	1.22E-24	postive
LYN	AC007773.1	-0.429000213	3.32E-24	negative
HRAS	AC007773.1	0.416792479	8.27E-23	postive
NFKBIB	AC007773.1	0.487658486	9.15E-32	postive
PIK3CA	AC007773.1	-0.47255888	1.12E-29	negative
CDNF	AC007773.1	0.43000986	2.53E-24	postive
LRSAM1	AC007773.1	0.467967399	4.61E-29	postive
NENF	AC007773.1	0.4210399	2.74E-23	postive
PSPN	AC007773.1	0.41512094	1.27E-22	postive
RABEP2	AC007773.1	0.444490497	4.62E-26	postive
EPOR	AC007773.1	0.494612618	9.21E-33	postive
IGF2R	AC007773.1	-0.468123454	4.40E-29	negative
IL11RA	AC007773.1	0.408569642	6.71E-22	postive
IL17RC	AC007773.1	0.426750374	6.06E-24	postive
MET	AC007773.1	-0.402390313	3.11E-21	negative
NR2F6	AC007773.1	0.404030721	2.08E-21	postive
OSMR	AC007773.1	-0.417024159	7.79E-23	negative
FAS	AC007773.1	-0.400454799	5.00E-21	negative
PAK2	AC007773.1	-0.477354634	2.50E-30	negative
PSMC3	AC004854.2	0.466892656	6.40E-29	postive
PSMC4	AC004854.2	0.425324949	8.86E-24	postive
PSMC5	AC004854.2	0.565926938	1.96E-44	postive
PSMD4	AC004854.2	0.461617575	3.15E-28	postive
PSMD13	AC004854.2	0.445028555	3.97E-26	postive
SEM1	AC004854.2	0.552034528	6.16E-42	postive
RFXANK	AC004854.2	0.518167559	2.58E-36	postive
ADRM1	AC004854.2	0.439704648	1.77E-25	postive
ERAP1	AC004854.2	-0.405751626	1.36E-21	negative
SLC22A17	AC004854.2	0.493368056	1.39E-32	postive
IRF3	AC004854.2	0.490981856	3.07E-32	postive
C8G	AC004854.2	0.504928136	2.77E-34	postive
MAPK1	AC004854.2	-0.400230384	5.29E-21	negative
ITGAV	AC004854.2	-0.419123315	4.52E-23	negative
APOM	AC004854.2	0.525666345	1.66E-37	postive
SOD1	AC004854.2	0.532336652	1.37E-38	postive
BECN1	AC004854.2	-0.449223035	1.20E-26	negative
JAK1	AC004854.2	-0.448040348	1.68E-26	negative
MAP2K2	AC004854.2	0.47627781	3.51E-30	postive
PPP4C	AC004854.2	0.40290013	2.75E-21	postive
HDAC1	AC004854.2	0.453181294	3.81E-27	postive
VIM	AC004854.2	0.400704657	4.71E-21	postive
LYN	AC004854.2	-0.428009878	4.33E-24	negative
HRAS	AC004854.2	0.515505212	6.71E-36	postive
CHUK	AC004854.2	-0.463176429	1.97E-28	negative
NFKBIB	AC004854.2	0.491343854	2.73E-32	postive
PIK3CA	AC004854.2	-0.413391183	1.98E-22	negative
SEMA6C	AC004854.2	0.443907945	5.45E-26	postive
GMFB	AC004854.2	-0.46831195	4.15E-29	negative
LRSAM1	AC004854.2	0.427440678	5.04E-24	postive
NAMPT	AC004854.2	-0.409952807	4.74E-22	negative
PSPN	AC004854.2	0.50596877	1.93E-34	postive
RABEP2	AC004854.2	0.442454137	8.21E-26	postive
TOR2A	AC004854.2	0.44120565	1.17E-25	postive
UCN	AC004854.2	0.407134838	9.61E-22	postive
EPOR	AC004854.2	0.543169533	2.10E-40	postive
IGF2R	AC004854.2	-0.457336383	1.13E-27	negative
IL3RA	AC004854.2	0.427648031	4.77E-24	postive
MC1R	AC004854.2	0.413389771	1.98E-22	postive
NR2F6	AC004854.2	0.543406836	1.92E-40	postive
OGFR	AC004854.2	0.434244953	8.00E-25	postive
THRB	AC004854.2	-0.40659691	1.10E-21	negative
PTPN11	AC004854.2	-0.452262925	4.98E-27	negative
PSMD2	AC080129.2	-0.429317309	3.05E-24	negative
LMBR1L	AC080129.2	0.511700313	2.60E-35	postive
IFNAR1	AC080129.2	-0.415795054	1.07E-22	negative
C8G	AC080129.2	0.425397417	8.69E-24	postive
VEGFA	AC080129.2	0.441393912	1.11E-25	postive
APOM	AC080129.2	0.505626047	2.17E-34	postive
JAK1	AC080129.2	-0.430744419	2.07E-24	negative
LTB4R	AC080129.2	0.440961972	1.25E-25	postive
BCL10	AC080129.2	-0.416928356	7.99E-23	negative
NFKBIB	AC080129.2	0.418038701	5.99E-23	postive
PIK3CA	AC080129.2	-0.417331855	7.20E-23	negative
SEMA6C	AC080129.2	0.410610239	4.01E-22	postive
GNRH1	AC080129.2	0.609039136	5.41E-53	postive
RABEP2	AC080129.2	0.480726606	8.57E-31	postive
UCN	AC080129.2	0.497666765	3.30E-33	postive
EPOR	AC080129.2	0.708412882	9.53E-79	postive
IL17RC	AC080129.2	0.491235628	2.83E-32	postive
IL3RA	AC080129.2	0.492125331	2.11E-32	postive
MC1R	AC080129.2	0.510500411	3.96E-35	postive
PAK2	AC080129.2	-0.458438052	8.13E-28	negative
CALR	AC005393.1	0.463394224	1.85E-28	postive
FCGRT	AC005393.1	0.469444453	2.93E-29	postive
NFYC	AC005393.1	0.521369151	8.06E-37	postive
PSMC4	AC005393.1	0.419332433	4.28E-23	postive
C8G	AC005393.1	0.543423488	1.90E-40	postive
MAPK1	AC005393.1	-0.417860536	6.28E-23	negative
VEGFA	AC005393.1	0.442667501	7.73E-26	postive
APOM	AC005393.1	0.62962892	1.45E-57	postive
TNFRSF10A	AC005393.1	-0.439797388	1.73E-25	negative
JAK1	AC005393.1	-0.456694338	1.36E-27	negative
LYN	AC005393.1	-0.466093743	8.17E-29	negative
RAC3	AC005393.1	0.446067705	2.95E-26	postive
SEMA6A	AC005393.1	0.410098001	4.57E-22	postive
ACKR3	AC005393.1	0.41297875	2.20E-22	postive
ESM1	AC005393.1	0.400986752	4.39E-21	postive
FAM3C	AC005393.1	-0.422370434	1.93E-23	negative
GDF11	AC005393.1	0.416566031	8.77E-23	postive
GMFB	AC005393.1	-0.407525769	8.72E-22	negative
LRSAM1	AC005393.1	0.456976256	1.25E-27	postive
NAMPT	AC005393.1	-0.411253408	3.41E-22	negative
PGF	AC005393.1	0.517756039	2.99E-36	postive
PSPN	AC005393.1	0.517284609	3.54E-36	postive
TOR2A	AC005393.1	0.494540102	9.43E-33	postive
EPOR	AC005393.1	0.43167801	1.61E-24	postive
FLT4	AC005393.1	0.414098227	1.65E-22	postive
IGF2R	AC005393.1	-0.454660521	2.47E-27	negative
IL11RA	AC005393.1	0.483771908	3.23E-31	postive
IL4R	AC005393.1	-0.409612235	5.16E-22	negative
MC1R	AC005393.1	0.495132726	7.74E-33	postive
MET	AC005393.1	-0.445681504	3.30E-26	negative
NR6A1	AC005393.1	0.403580435	2.32E-21	postive
RXRB	AC005393.1	0.437577419	3.20E-25	postive
PAK2	AC005393.1	-0.423082056	1.60E-23	negative
CANX	AC005034.3	0.441847944	9.74E-26	postive
CREB1	AC005034.3	0.499797717	1.61E-33	postive
MAPK8	AC005034.3	0.408381899	7.03E-22	postive
IREB2	AC005034.3	0.402013316	3.42E-21	postive
LANCL1	AC005034.3	0.425318344	8.88E-24	postive
PTK2	AC005034.3	0.436343482	4.50E-25	postive
PPP3R1	AC005034.3	0.481421475	6.86E-31	postive
KRAS	AC005034.3	0.442205541	8.81E-26	postive
CMTM4	AC005034.3	0.443389798	6.31E-26	postive
ACVR2A	AC005034.3	0.433431637	9.99E-25	postive
NR3C1	AC005034.3	0.409845945	4.87E-22	postive
SORT1	AC005034.3	0.439743221	1.75E-25	postive
SOS1	AC005034.3	0.45111658	6.94E-27	postive
SOS2	AC005034.3	0.507983474	9.58E-35	postive
RAF1	AC005034.3	0.418776558	4.95E-23	postive
NCK1	AC005034.3	0.418851246	4.85E-23	postive
LMBR1L	AC003965.2	0.490737906	3.33E-32	postive
TNFRSF10B	AC003965.2	0.44153198	1.06E-25	postive
DDX17	AC003965.2	0.43777427	3.03E-25	postive
IRF9	AC003965.2	0.407557072	8.65E-22	postive
SEMA4C	AC003965.2	0.454802393	2.37E-27	postive
PLXNA3	AC003965.2	0.592124962	1.76E-49	postive
PLXNB1	AC003965.2	0.411909506	2.89E-22	postive
BRD8	AC003965.2	0.470619562	2.04E-29	postive
NR2C2	AC003965.2	0.479040942	1.46E-30	postive
LMBR1L	VIM-AS1	0.430076278	2.48E-24	postive
IRF3	VIM-AS1	0.417159566	7.52E-23	postive
NOD1	VIM-AS1	0.45670212	1.36E-27	postive
CLDN4	VIM-AS1	0.401513237	3.86E-21	postive
HMGB1	VIM-AS1	0.592144784	1.74E-49	postive
TANK	VIM-AS1	0.472826654	1.03E-29	postive
ANXA6	VIM-AS1	-0.435751931	5.29E-25	negative
PTK2B	VIM-AS1	0.405754002	1.36E-21	postive
CYSLTR2	VIM-AS1	0.425442219	8.59E-24	postive
PLXNB1	VIM-AS1	0.428279366	4.03E-24	postive
CMTM8	VIM-AS1	0.505571661	2.22E-34	postive
CTF1	VIM-AS1	0.504990408	2.71E-34	postive
ADIPOR2	VIM-AS1	-0.423715198	1.36E-23	negative
RARG	VIM-AS1	0.462126551	2.71E-28	postive
RXRG	VIM-AS1	0.403551603	2.34E-21	postive
SDC4	VIM-AS1	0.480931347	8.02E-31	postive
TNFRSF12A	VIM-AS1	0.49561668	6.58E-33	postive
TNFRSF1A	VIM-AS1	0.429344671	3.02E-24	postive
BID	VIM-AS1	0.506644911	1.53E-34	postive
MR1	AP001363.2	-0.457643853	1.03E-27	negative
PSMC1	AP001363.2	-0.459286292	6.32E-28	negative
PSMC3	AP001363.2	0.52291065	4.59E-37	postive
PSMC5	AP001363.2	0.518787083	2.06E-36	postive
PSMD4	AP001363.2	0.540574021	5.80E-40	postive
PSMD13	AP001363.2	0.585290869	4.04E-48	postive
PSME2	AP001363.2	0.448087658	1.66E-26	postive
SEM1	AP001363.2	0.581329402	2.40E-47	postive
AP3B1	AP001363.2	-0.448771737	1.36E-26	negative
RFXANK	AP001363.2	0.608761412	6.21E-53	postive
PSME3	AP001363.2	-0.512963213	1.66E-35	negative
UBXN1	AP001363.2	0.639197823	8.30E-60	postive
UBR1	AP001363.2	-0.479582733	1.23E-30	negative
TMSB10	AP001363.2	0.592348466	1.58E-49	postive
S100A13	AP001363.2	0.628661353	2.43E-57	postive
LCN12	AP001363.2	0.625189991	1.50E-56	postive
NFKB1	AP001363.2	-0.432349754	1.34E-24	negative
IRF3	AP001363.2	0.603285041	8.95E-52	postive
C8G	AP001363.2	0.47386969	7.45E-30	postive
NEDD4	AP001363.2	-0.427747032	4.64E-24	negative
CYLD	AP001363.2	-0.401097025	4.28E-21	negative
CD81	AP001363.2	0.407948362	7.84E-22	postive
SOD1	AP001363.2	0.535906863	3.52E-39	postive
DCK	AP001363.2	-0.402807215	2.81E-21	negative
BECN1	AP001363.2	-0.575639015	2.98E-46	negative
JUND	AP001363.2	0.400734338	4.67E-21	postive
JAK1	AP001363.2	-0.425121587	9.35E-24	negative
IREB2	AP001363.2	-0.431826491	1.55E-24	negative
ILK	AP001363.2	-0.47866301	1.65E-30	negative
SYTL1	AP001363.2	0.418239714	5.69E-23	postive
MAP2K2	AP001363.2	0.604242726	5.63E-52	postive
LANCL1	AP001363.2	-0.447353237	2.05E-26	negative
PPP4C	AP001363.2	0.505505916	2.27E-34	postive
UNC93B1	AP001363.2	0.431187984	1.84E-24	postive
MIF	AP001363.2	0.409786269	4.94E-22	postive
NFAT5	AP001363.2	-0.400380947	5.10E-21	negative
HRAS	AP001363.2	0.641231366	2.70E-60	postive
KRAS	AP001363.2	-0.447662955	1.87E-26	negative
NRAS	AP001363.2	-0.440102087	1.59E-25	negative
CHUK	AP001363.2	-0.503940283	3.89E-34	negative
IKBKG	AP001363.2	-0.415056518	1.29E-22	negative
NFKBIB	AP001363.2	0.466673996	6.85E-29	postive
GSK3B	AP001363.2	-0.418958539	4.72E-23	negative
CD320	AP001363.2	0.474614193	5.91E-30	postive
CTF1	AP001363.2	0.446514315	2.60E-26	postive
GMFB	AP001363.2	-0.437088214	3.66E-25	negative
NENF	AP001363.2	0.646002707	1.88E-61	postive
PSPN	AP001363.2	0.448288728	1.57E-26	postive
SCGB3A1	AP001363.2	0.458459939	8.08E-28	postive
TNFSF12	AP001363.2	0.405007362	1.63E-21	postive
UCN	AP001363.2	0.426280935	6.87E-24	postive
NR2F6	AP001363.2	0.517408978	3.39E-36	postive
OGFR	AP001363.2	0.493332801	1.41E-32	postive
PTPN11	AP001363.2	-0.540900685	5.11E-40	negative
SOS2	AP001363.2	-0.505472376	2.29E-34	negative
NCK1	AP001363.2	-0.457331794	1.13E-27	negative
LMBR1L	FMR1-IT1	0.634400621	1.13E-58	postive
VEGFA	FMR1-IT1	0.447371685	2.04E-26	postive
TYK2	FMR1-IT1	0.450581286	8.10E-27	postive
TCF7L2	FMR1-IT1	0.401685632	3.70E-21	postive
NFKBIZ	FMR1-IT1	0.447833185	1.79E-26	postive
DDX17	FMR1-IT1	0.66354744	6.82E-66	postive
IRF9	FMR1-IT1	0.48235774	5.08E-31	postive
NFAT5	FMR1-IT1	0.438031789	2.82E-25	postive
IKBKB	FMR1-IT1	0.591254534	2.63E-49	postive
SEMA4G	FMR1-IT1	0.520628095	1.06E-36	postive
PLXNA3	FMR1-IT1	0.460173286	4.85E-28	postive
PLXNB1	FMR1-IT1	0.469215901	3.15E-29	postive
GNRH1	FMR1-IT1	0.483141018	3.95E-31	postive
NUDT6	FMR1-IT1	0.469093037	3.27E-29	postive
BRD8	FMR1-IT1	0.597983318	1.13E-50	postive
EPOR	FMR1-IT1	0.437582039	3.20E-25	postive
MC1R	FMR1-IT1	0.498675959	2.35E-33	postive
NR2C1	FMR1-IT1	0.595257629	4.08E-50	postive
NR2C2	FMR1-IT1	0.689615471	4.47E-73	postive
NR6A1	FMR1-IT1	0.423538033	1.42E-23	postive
RXRB	FMR1-IT1	0.404730244	1.75E-21	postive
PLCG1	FMR1-IT1	0.578661201	7.86E-47	postive
FCGRT	AC000068.2	0.413407834	1.97E-22	postive
NFYC	AC000068.2	0.427343841	5.17E-24	postive
PSMC3	AC000068.2	0.456132835	1.61E-27	postive
PSMC5	AC000068.2	0.415785393	1.07E-22	postive
RFX5	AC000068.2	-0.407222644	9.40E-22	negative
SEM1	AC000068.2	0.4473218	2.07E-26	postive
RFXANK	AC000068.2	0.445717981	3.26E-26	postive
RBP5	AC000068.2	0.407058005	9.80E-22	postive
CETP	AC000068.2	0.404189623	2.00E-21	postive
C8G	AC000068.2	0.496743712	4.51E-33	postive
STAT3	AC000068.2	-0.41617481	9.70E-23	negative
APOM	AC000068.2	0.491492019	2.60E-32	postive
ADAR	AC000068.2	-0.42959521	2.83E-24	negative
DCK	AC000068.2	-0.403207978	2.55E-21	negative
TNFRSF10A	AC000068.2	-0.439144007	2.07E-25	negative
BECN1	AC000068.2	-0.509144684	6.38E-35	negative
JUND	AC000068.2	0.425401446	8.68E-24	postive
JAK1	AC000068.2	-0.497752451	3.21E-33	negative
MAP2K2	AC000068.2	0.402749754	2.85E-21	postive
LYN	AC000068.2	-0.429044305	3.28E-24	negative
HRAS	AC000068.2	0.452069526	5.27E-27	postive
CHUK	AC000068.2	-0.403956256	2.12E-21	negative
NFKBIB	AC000068.2	0.414656339	1.43E-22	postive
PIK3CA	AC000068.2	-0.447649616	1.88E-26	negative
AKT3	AC000068.2	-0.445291274	3.68E-26	negative
FAM3C	AC000068.2	-0.429893611	2.61E-24	negative
GMFB	AC000068.2	-0.499016339	2.09E-33	negative
IL17D	AC000068.2	0.408020753	7.70E-22	postive
LRSAM1	AC000068.2	0.413210326	2.07E-22	postive
PGF	AC000068.2	0.431544681	1.67E-24	postive
PSPN	AC000068.2	0.426829266	5.94E-24	postive
TNFSF12	AC000068.2	0.409888995	4.81E-22	postive
TOR2A	AC000068.2	0.403342214	2.46E-21	postive
ACVRL1	AC000068.2	0.400915159	4.47E-21	postive
IGF2R	AC000068.2	-0.489738378	4.63E-32	negative
IL3RA	AC000068.2	0.424245101	1.18E-23	postive
NR2F6	AC000068.2	0.435051739	6.42E-25	postive
PTPN11	AC000068.2	-0.416498134	8.92E-23	negative
PAK2	AC000068.2	-0.436068834	4.85E-25	negative
CDK4	AC000068.2	-0.428466389	3.83E-24	negative
CREB1	AC009065.4	-0.466053663	8.27E-29	negative
FCGRT	AC009065.4	0.412553375	2.45E-22	postive
MR1	AC009065.4	-0.412571973	2.44E-22	negative
HSPA8	AC009065.4	-0.402391819	3.11E-21	negative
NFYA	AC009065.4	-0.420273936	3.35E-23	negative
PSMC1	AC009065.4	-0.523409723	3.82E-37	negative
PSMC3	AC009065.4	0.64414456	5.34E-61	postive
PSMC5	AC009065.4	0.725867275	1.96E-84	postive
PSMD4	AC009065.4	0.600146333	4.04E-51	postive
PSMD13	AC009065.4	0.666113071	1.44E-66	postive
PSME2	AC009065.4	0.511104425	3.20E-35	postive
SEM1	AC009065.4	0.686059797	4.73E-72	postive
AP3B1	AC009065.4	-0.426492913	6.49E-24	negative
RFXANK	AC009065.4	0.811978361	1.24E-120	postive
PSME3	AC009065.4	-0.482317557	5.15E-31	negative
ADRM1	AC009065.4	0.594582188	5.60E-50	postive
UBXN1	AC009065.4	0.601613936	2.00E-51	postive
ERAP1	AC009065.4	-0.452977388	4.04E-27	negative
UBR1	AC009065.4	-0.533151086	1.01E-38	negative
TMSB10	AC009065.4	0.417323694	7.21E-23	postive
ZC3HAV1	AC009065.4	-0.431194751	1.84E-24	negative
S100A13	AC009065.4	0.65818662	1.67E-64	postive
LCN12	AC009065.4	0.644830558	3.64E-61	postive
LMBR1L	AC009065.4	0.474439979	6.24E-30	postive
SLC22A17	AC009065.4	0.426950177	5.75E-24	postive
NFKB1	AC009065.4	-0.533556273	8.62E-39	negative
IRF3	AC009065.4	0.69563683	7.62E-75	postive
C8G	AC009065.4	0.751188462	1.63E-93	postive
MAPK1	AC009065.4	-0.592685514	1.36E-49	negative
IFIH1	AC009065.4	-0.412710144	2.36E-22	negative
NEDD4	AC009065.4	-0.469267169	3.10E-29	negative
STAT3	AC009065.4	-0.520123746	1.27E-36	negative
PPIA	AC009065.4	0.413185922	2.09E-22	postive
CYLD	AC009065.4	-0.40814838	7.46E-22	negative
ITGAV	AC009065.4	-0.559283047	3.17E-43	negative
CD81	AC009065.4	0.496450827	4.97E-33	postive
EIF2AK2	AC009065.4	-0.482744054	4.49E-31	negative
APOM	AC009065.4	0.642852039	1.10E-60	postive
ADAR	AC009065.4	-0.511395803	2.89E-35	negative
AHNAK	AC009065.4	-0.411039857	3.60E-22	negative
TKFC	AC009065.4	0.455772264	1.79E-27	postive
SOD1	AC009065.4	0.611403096	1.68E-53	postive
ECD	AC009065.4	-0.473714026	7.82E-30	negative
DCK	AC009065.4	-0.45945987	6.00E-28	negative
TNFRSF10A	AC009065.4	-0.48193816	5.82E-31	negative
LIMS1	AC009065.4	-0.406278192	1.19E-21	negative
BECN1	AC009065.4	-0.646717754	1.26E-61	negative
JAK1	AC009065.4	-0.608343048	7.63E-53	negative
ILK	AC009065.4	-0.442348149	8.46E-26	negative
MAP2K2	AC009065.4	0.69529569	9.62E-75	postive
LANCL1	AC009065.4	-0.497003358	4.13E-33	negative
PPP4C	AC009065.4	0.516561637	4.59E-36	postive
TBK1	AC009065.4	-0.419982903	3.61E-23	negative
MIF	AC009065.4	0.440457855	1.44E-25	postive
LYN	AC009065.4	-0.446369761	2.71E-26	negative
CHP1	AC009065.4	-0.428502102	3.79E-24	negative
NFAT5	AC009065.4	-0.46105803	3.73E-28	negative
NFATC3	AC009065.4	-0.42861353	3.68E-24	negative
NFATC4	AC009065.4	0.440921014	1.26E-25	postive
HRAS	AC009065.4	0.763949529	1.61E-98	postive
KRAS	AC009065.4	-0.485799722	1.67E-31	negative
NRAS	AC009065.4	-0.541104586	4.72E-40	negative
BCL10	AC009065.4	-0.405586879	1.41E-21	negative
CHUK	AC009065.4	-0.538584076	1.25E-39	negative
NFKBIB	AC009065.4	0.684772196	1.10E-71	postive
PIK3R1	AC009065.4	-0.442476955	8.16E-26	negative
PIK3CA	AC009065.4	-0.607953734	9.23E-53	negative
PIK3CB	AC009065.4	-0.451074246	7.03E-27	negative
AKT3	AC009065.4	-0.509060826	6.57E-35	negative
GSK3B	AC009065.4	-0.558772578	3.91E-43	negative
SEMA6C	AC009065.4	0.40604752	1.26E-21	postive
MYDGF	AC009065.4	0.514040117	1.13E-35	postive
CD320	AC009065.4	0.40090852	4.48E-21	postive
CMTM6	AC009065.4	-0.418735155	5.00E-23	negative
GMFB	AC009065.4	-0.614001744	4.60E-54	negative
GNRH1	AC009065.4	0.501941095	7.73E-34	postive
IL6ST	AC009065.4	-0.490651059	3.43E-32	negative
LRSAM1	AC009065.4	0.567644433	9.43E-45	postive
NAMPT	AC009065.4	-0.460979298	3.82E-28	negative
NENF	AC009065.4	0.670894995	7.65E-68	postive
PSPN	AC009065.4	0.57233209	1.26E-45	postive
RABEP1	AC009065.4	-0.402822274	2.80E-21	negative
RABEP2	AC009065.4	0.628668511	2.42E-57	postive
TNFSF12	AC009065.4	0.553125735	3.96E-42	postive
TOR2A	AC009065.4	0.4508255	7.55E-27	postive
UCN	AC009065.4	0.5585574	4.28E-43	postive
ADIPOR1	AC009065.4	-0.414318117	1.56E-22	negative
BMPR2	AC009065.4	-0.520529934	1.09E-36	negative
EPOR	AC009065.4	0.570368521	2.93E-45	postive
IGF2R	AC009065.4	-0.57315541	8.79E-46	negative
IL11RA	AC009065.4	0.464030619	1.53E-28	postive
IL13RA1	AC009065.4	-0.432054791	1.45E-24	negative
IL17RC	AC009065.4	0.429943978	2.57E-24	postive
IL3RA	AC009065.4	0.583085723	1.09E-47	postive
MC1R	AC009065.4	0.514505609	9.59E-36	postive
NR1H2	AC009065.4	0.448716777	1.39E-26	postive
NR2F6	AC009065.4	0.626993425	5.85E-57	postive
OGFR	AC009065.4	0.590453042	3.81E-49	postive
OSMR	AC009065.4	-0.421354507	2.53E-23	negative
PPARA	AC009065.4	-0.420606952	3.07E-23	negative
PTPN11	AC009065.4	-0.626279929	8.50E-57	negative
SHC2	AC009065.4	0.40990376	4.80E-22	postive
SOS2	AC009065.4	-0.499313433	1.89E-33	negative
FAS	AC009065.4	-0.409639377	5.13E-22	negative
NCK1	AC009065.4	-0.486658469	1.27E-31	negative
PAK2	AC009065.4	-0.623240594	4.15E-56	negative
CBL	AC009065.4	-0.470078811	2.41E-29	negative
CTSB	AC002070.1	0.441158045	1.18E-25	postive
TCF7L2	AC002070.1	-0.478788934	1.59E-30	negative
VEGFB	AC002070.1	0.416212992	9.61E-23	postive
CALR	AC010857.1	0.444018216	5.28E-26	postive
ICAM1	AC010857.1	-0.411561266	3.15E-22	negative
CXCL16	AC010857.1	-0.432829582	1.18E-24	negative
FABP4	AC010857.1	0.469400736	2.97E-29	postive
CRABP1	AC010857.1	0.585192411	4.22E-48	postive
RBP7	AC010857.1	0.427923281	4.43E-24	postive
CETP	AC010857.1	0.420810368	2.91E-23	postive
APOM	AC010857.1	0.489182582	5.56E-32	postive
TNFRSF10A	AC010857.1	-0.447054171	2.23E-26	negative
RELA	AC010857.1	-0.413948381	1.72E-22	negative
ANXA6	AC010857.1	0.535190745	4.62E-39	postive
AKT2	AC010857.1	0.461606061	3.16E-28	postive
SEMA4C	AC010857.1	-0.441641017	1.03E-25	negative
SEMA4F	AC010857.1	-0.402404828	3.10E-21	negative
ACKR3	AC010857.1	0.41460229	1.45E-22	postive
PLXNA3	AC010857.1	-0.475045262	5.16E-30	negative
ADM2	AC010857.1	0.438098915	2.77E-25	postive
BMP1	AC010857.1	-0.440202281	1.54E-25	negative
BMP7	AC010857.1	0.457252898	1.15E-27	postive
BMP8B	AC010857.1	0.494664315	9.05E-33	postive
GDF10	AC010857.1	0.641362761	2.51E-60	postive
PGF	AC010857.1	0.583920205	7.50E-48	postive
ADIPOR2	AC010857.1	0.654775312	1.23E-63	postive
AGTR1	AC010857.1	0.504834225	2.86E-34	postive
ANGPTL1	AC010857.1	0.43955273	1.85E-25	postive
AVPR1A	AC010857.1	0.511358595	2.93E-35	postive
ESRRG	AC010857.1	0.447864418	1.77E-26	postive
GHR	AC010857.1	0.479070312	1.45E-30	postive
GPER1	AC010857.1	0.549238264	1.90E-41	postive
IL11RA	AC010857.1	0.428829009	3.47E-24	postive
IL17RD	AC010857.1	-0.404785906	1.72E-21	negative
LIFR	AC010857.1	0.442504681	8.10E-26	postive
MET	AC010857.1	-0.454341592	2.72E-27	negative
RARG	AC010857.1	-0.427062838	5.58E-24	negative
SDC4	AC010857.1	-0.479685448	1.19E-30	negative
TNFRSF12A	AC010857.1	-0.424530137	1.09E-23	negative
TNFRSF1A	AC010857.1	-0.477957299	2.06E-30	negative
PRKCA	AC010857.1	0.418734313	5.00E-23	postive
BID	AC010857.1	-0.446973447	2.28E-26	negative
PRKCQ	AC010857.1	0.472786341	1.04E-29	postive
LMBR1L	AL391807.1	0.673173731	1.85E-68	postive
LTB4R	AL391807.1	0.429702112	2.75E-24	postive
NFATC4	AL391807.1	0.445165094	3.82E-26	postive
SEMA4G	AL391807.1	0.508630991	7.64E-35	postive
GNRH1	AL391807.1	0.565304927	2.55E-44	postive
UCN	AL391807.1	0.634734255	9.45E-59	postive
EPOR	AL391807.1	0.693782368	2.70E-74	postive
IL17RC	AL391807.1	0.412190004	2.69E-22	postive
IL3RA	AL391807.1	0.427447269	5.03E-24	postive
MC1R	AL391807.1	0.452397799	4.79E-27	postive
CTSB	AC060766.7	-0.4452502	3.73E-26	negative
FCGRT	AC060766.7	0.418880487	4.82E-23	postive
SLC22A17	AC060766.7	0.456223273	1.56E-27	postive
DUOX1	AC060766.7	0.430880194	2.00E-24	postive
C8G	AC060766.7	0.427631625	4.79E-24	postive
VEGFA	AC060766.7	0.435111273	6.31E-25	postive
TCF7L2	AC060766.7	0.511788496	2.52E-35	postive
EED	AC060766.7	0.439614763	1.82E-25	postive
HDAC1	AC060766.7	0.423301976	1.51E-23	postive
IKBKB	AC060766.7	0.419525984	4.07E-23	postive
SEMA3F	AC060766.7	0.407840121	8.06E-22	postive
SEMA6C	AC060766.7	0.467568555	5.21E-29	postive
FAM3C	AC060766.7	-0.406551932	1.11E-21	negative
GDF11	AC060766.7	0.485260176	2.00E-31	postive
GNRH1	AC060766.7	0.412787005	2.31E-22	postive
TOR2A	AC060766.7	0.445911475	3.09E-26	postive
AR	AC060766.7	0.406406606	1.15E-21	postive
EPOR	AC060766.7	0.500413202	1.30E-33	postive
NR2C1	AC060766.7	0.478411783	1.79E-30	postive
CALR	APTR	0.569561924	4.15E-45	postive
CANX	APTR	0.406447858	1.14E-21	postive
CTSS	APTR	-0.43504517	6.43E-25	negative
PDIA3	APTR	0.560517414	1.90E-43	postive
HLA-B	APTR	-0.408589462	6.68E-22	negative
HSPA5	APTR	0.493931574	1.16E-32	postive
ICAM1	APTR	-0.505829034	2.03E-34	negative
NFYC	APTR	0.562837629	7.20E-44	postive
PSMD2	APTR	-0.400904505	4.48E-21	negative
RELB	APTR	-0.488585848	6.76E-32	negative
CXCL16	APTR	-0.583181121	1.05E-47	negative
S100A10	APTR	-0.482453998	4.93E-31	negative
S100A11	APTR	-0.445866175	3.13E-26	negative
NOX4	APTR	-0.409570342	5.22E-22	negative
DUOX1	APTR	0.490346145	3.79E-32	postive
DUOX2	APTR	0.423281824	1.52E-23	postive
IFIH1	APTR	-0.41075395	3.87E-22	negative
LRP1	APTR	-0.439294987	1.99E-25	negative
STAT3	APTR	-0.407268974	9.29E-22	negative
STAT1	APTR	-0.406225405	1.21E-21	negative
ZYX	APTR	-0.451449625	6.30E-27	negative
VEGFA	APTR	0.616322044	1.43E-54	postive
IRF5	APTR	-0.430305395	2.33E-24	negative
APOM	APTR	0.577071562	1.59E-46	postive
MAPK8	APTR	0.578808541	7.36E-47	postive
GNAI1	APTR	0.458430782	8.15E-28	postive
ADAR	APTR	-0.432476878	1.30E-24	negative
AHNAK	APTR	-0.428272016	4.04E-24	negative
FGF2	APTR	-0.424299517	1.16E-23	negative
TKFC	APTR	0.439544705	1.85E-25	postive
TNFRSF10A	APTR	-0.512930222	1.68E-35	negative
TMPRSS6	APTR	-0.412587771	2.43E-22	negative
JAK1	APTR	-0.454380804	2.69E-27	negative
IFNAR2	APTR	-0.438062376	2.80E-25	negative
HDAC1	APTR	0.534799361	5.37E-39	postive
CCR1	APTR	-0.422384589	1.93E-23	negative
CD86	APTR	-0.403704333	2.25E-21	negative
HCK	APTR	-0.415005354	1.31E-22	negative
LYN	APTR	-0.546720764	5.18E-41	negative
VAV3	APTR	0.495620367	6.57E-33	postive
CARD11	APTR	-0.426976281	5.71E-24	negative
SEMA3D	APTR	0.433727103	9.22E-25	postive
EDNRB	APTR	0.414612066	1.45E-22	postive
PLAUR	APTR	-0.420694837	3.00E-23	negative
PTAFR	APTR	-0.439171018	2.06E-25	negative
MANF	APTR	0.471051651	1.79E-29	postive
CDNF	APTR	0.674437347	8.37E-69	postive
BMP8B	APTR	0.443771696	5.66E-26	postive
CSF1	APTR	-0.494860729	8.48E-33	negative
EBI3	APTR	-0.450592313	8.08E-27	negative
ESM1	APTR	0.456651032	1.38E-27	postive
FGF12	APTR	0.512558174	1.92E-35	postive
IL17D	APTR	0.462250668	2.61E-28	postive
IL1RN	APTR	-0.446536985	2.59E-26	negative
NAMPT	APTR	-0.424349598	1.15E-23	negative
NUDT6	APTR	0.556823933	8.74E-43	postive
PDGFD	APTR	0.411388681	3.29E-22	postive
PGF	APTR	0.474035617	7.07E-30	postive
TG	APTR	0.494773154	8.73E-33	postive
TNFRSF11B	APTR	0.424140672	1.21E-23	postive
TOR2A	APTR	0.498667205	2.36E-33	postive
VEGFC	APTR	0.503099112	5.20E-34	postive
ACVR1B	APTR	0.401645006	3.74E-21	postive
ADIPOR2	APTR	0.521966712	6.48E-37	postive
EPOR	APTR	0.441064138	1.21E-25	postive
ESRRG	APTR	0.443681593	5.81E-26	postive
FLT4	APTR	0.442448514	8.22E-26	postive
GPER1	APTR	0.4883198	7.37E-32	postive
IGF2R	APTR	-0.437396152	3.36E-25	negative
IL11RA	APTR	0.580097988	4.15E-47	postive
IL17RC	APTR	0.500097447	1.45E-33	postive
IL17RD	APTR	-0.428243276	4.07E-24	negative
IL1RAP	APTR	-0.433080538	1.10E-24	negative
IL4R	APTR	-0.556787273	8.87E-43	negative
MET	APTR	-0.509417148	5.80E-35	negative
NR2C1	APTR	0.448861265	1.33E-26	postive
OSMR	APTR	-0.52694487	1.03E-37	negative
RARB	APTR	0.462424661	2.48E-28	postive
RORC	APTR	0.440762125	1.32E-25	postive
RXRB	APTR	0.581955494	1.81E-47	postive
SDC3	APTR	-0.410942625	3.69E-22	negative
SDC4	APTR	-0.402817607	2.80E-21	negative
THRA	APTR	0.415707997	1.09E-22	postive
TNFRSF21	APTR	-0.408151016	7.45E-22	negative
ITGB2	APTR	-0.412336186	2.59E-22	negative
SH3BP2	APTR	-0.434165572	8.18E-25	negative
FAS	APTR	-0.446079616	2.94E-26	negative
BID	APTR	-0.413760256	1.80E-22	negative
PAK2	APTR	-0.504632889	3.07E-34	negative
PRKCQ	APTR	0.503763708	4.14E-34	postive
DEFB1	AP003068.2	0.510780101	3.59E-35	postive
GPI	AP003068.2	0.420053348	3.55E-23	postive
ESRRA	AP003068.2	0.50777368	1.03E-34	postive
FCGRT	SNHG11	0.498742766	2.30E-33	postive
PSMC3	SNHG11	0.47023306	2.30E-29	postive
PSMC5	SNHG11	0.548496121	2.55E-41	postive
PSMD3	SNHG11	0.40426441	1.96E-21	postive
PSMD4	SNHG11	0.447239071	2.12E-26	postive
PSMD13	SNHG11	0.530119667	3.16E-38	postive
SEM1	SNHG11	0.507670403	1.07E-34	postive
RFXANK	SNHG11	0.630573428	8.81E-58	postive
ADRM1	SNHG11	0.526025294	1.45E-37	postive
UBXN1	SNHG11	0.535474891	4.15E-39	postive
S100A13	SNHG11	0.42168529	2.32E-23	postive
LMBR1L	SNHG11	0.453092101	3.91E-27	postive
IRF3	SNHG11	0.615532828	2.13E-54	postive
C8G	SNHG11	0.503368271	4.74E-34	postive
MAPK1	SNHG11	-0.465016496	1.13E-28	negative
STAT3	SNHG11	-0.443513483	6.09E-26	negative
CYLD	SNHG11	-0.410334421	4.30E-22	negative
ITGAV	SNHG11	-0.432035337	1.46E-24	negative
CD81	SNHG11	0.430801638	2.04E-24	postive
APOM	SNHG11	0.557829948	5.78E-43	postive
MAPK3	SNHG11	0.413686658	1.84E-22	postive
ADAR	SNHG11	-0.41979987	3.79E-23	negative
PRDX2	SNHG11	0.406914859	1.02E-21	postive
TKFC	SNHG11	0.513379663	1.43E-35	postive
SOD1	SNHG11	0.481438337	6.82E-31	postive
DAXX	SNHG11	0.420999792	2.77E-23	postive
TNFRSF10A	SNHG11	-0.408179743	7.40E-22	negative
JAK1	SNHG11	-0.531795848	1.68E-38	negative
MAP2K2	SNHG11	0.636824156	3.04E-59	postive
PPP4C	SNHG11	0.478065548	1.99E-30	postive
HRAS	SNHG11	0.495596626	6.63E-33	postive
NFKBIB	SNHG11	0.633014953	2.39E-58	postive
PIK3CA	SNHG11	-0.527120218	9.69E-38	negative
GSK3B	SNHG11	-0.442406714	8.32E-26	negative
MYDGF	SNHG11	0.522809752	4.76E-37	postive
GMFB	SNHG11	-0.442769796	7.51E-26	negative
GNRH1	SNHG11	0.456607064	1.40E-27	postive
LRSAM1	SNHG11	0.541275753	4.41E-40	postive
NENF	SNHG11	0.433790255	9.06E-25	postive
PSPN	SNHG11	0.612024281	1.24E-53	postive
RABEP2	SNHG11	0.611748414	1.42E-53	postive
TOR2A	SNHG11	0.483856172	3.14E-31	postive
UCN	SNHG11	0.407782626	8.17E-22	postive
BMPR2	SNHG11	-0.420817136	2.91E-23	negative
EPOR	SNHG11	0.540704154	5.51E-40	postive
IGF2R	SNHG11	-0.491829371	2.32E-32	negative
IL11RA	SNHG11	0.414258233	1.59E-22	postive
IL3RA	SNHG11	0.436678626	4.10E-25	postive
MC1R	SNHG11	0.451672155	5.91E-27	postive
NR1H2	SNHG11	0.47617112	3.62E-30	postive
NR2F6	SNHG11	0.531907108	1.61E-38	postive
OGFR	SNHG11	0.538955128	1.09E-39	postive
RXRB	SNHG11	0.528145643	6.61E-38	postive
PTPN11	SNHG11	-0.501389306	9.34E-34	negative
PAK2	SNHG11	-0.544181047	1.41E-40	negative
CBL	SNHG11	-0.429768386	2.70E-24	negative
LMBR1L	AL353622.1	0.540525005	5.91E-40	postive
IRF3	AL353622.1	0.434890223	6.71E-25	postive
C8G	AL353622.1	0.441470092	1.08E-25	postive
APOM	AL353622.1	0.416167675	9.72E-23	postive
TYK2	AL353622.1	0.441741433	1.00E-25	postive
ROBO3	AL353622.1	0.446739762	2.44E-26	postive
LTB4R	AL353622.1	0.488167353	7.75E-32	postive
NFKBIB	AL353622.1	0.400324507	5.17E-21	postive
SEMA6C	AL353622.1	0.437719134	3.08E-25	postive
FAM3D	AL353622.1	0.408144312	7.46E-22	postive
GNRH1	AL353622.1	0.56752026	9.94E-45	postive
RABEP2	AL353622.1	0.446934536	2.31E-26	postive
TOR2A	AL353622.1	0.407621154	8.51E-22	postive
UCN	AL353622.1	0.467368805	5.54E-29	postive
EPOR	AL353622.1	0.67159667	4.95E-68	postive
IL3RA	AL353622.1	0.480868789	8.19E-31	postive
MC1R	AL353622.1	0.444967854	4.04E-26	postive
NR2C1	AL353622.1	0.400037159	5.54E-21	postive
TNFRSF25	AL353622.1	0.433716623	9.25E-25	postive
UBXN1	AL355001.2	0.411961872	2.85E-22	postive
APOM	AL355001.2	0.407389539	9.02E-22	postive
MAPK3	AL355001.2	0.435304309	5.99E-25	postive
AHNAK	AL355001.2	-0.417174537	7.50E-23	negative
TKFC	AL355001.2	0.544582042	1.21E-40	postive
TNFRSF10A	AL355001.2	-0.432359524	1.34E-24	negative
JAK1	AL355001.2	-0.405107798	1.59E-21	negative
MAP2K2	AL355001.2	0.487421117	9.88E-32	postive
KRAS	AL355001.2	-0.422112483	2.07E-23	negative
NRAS	AL355001.2	-0.431870221	1.53E-24	negative
NFKBIB	AL355001.2	0.502495211	6.39E-34	postive
PIK3CA	AL355001.2	-0.473238038	9.07E-30	negative
IL6ST	AL355001.2	-0.400623163	4.80E-21	negative
LRSAM1	AL355001.2	0.464551724	1.30E-28	postive
PSPN	AL355001.2	0.463865451	1.60E-28	postive
RABEP2	AL355001.2	0.471478345	1.57E-29	postive
VEGFB	AL355001.2	0.407544123	8.68E-22	postive
IGF2R	AL355001.2	-0.411759429	3.00E-22	negative
IL17RC	AL355001.2	0.4366481	4.14E-25	postive
NR2F6	AL355001.2	0.443497804	6.12E-26	postive
OSMR	AL355001.2	-0.410970234	3.66E-22	negative
PAK2	AL355001.2	-0.473441945	8.51E-30	negative
LMBR1L	AC048341.1	0.480726759	8.57E-31	postive
TCF7L2	AC048341.1	0.416806186	8.24E-23	postive
PLXNA3	AC048341.1	0.438476473	2.49E-25	postive
GNRH1	AC048341.1	0.418135379	5.84E-23	postive
EPOR	AC048341.1	0.526425037	1.25E-37	postive
MC1R	AC048341.1	0.46091923	3.89E-28	postive
NR2C1	AC048341.1	0.408871994	6.22E-22	postive
HSPA8	AC004918.1	-0.406738212	1.06E-21	negative
NFYC	AC004918.1	0.475567613	4.38E-30	postive
PSMD2	AC004918.1	-0.543405219	1.92E-40	negative
SEM1	AC004918.1	0.509900765	4.90E-35	postive
RFXANK	AC004918.1	0.406176458	1.22E-21	postive
LMBR1L	AC004918.1	0.628177132	3.14E-57	postive
IRF3	AC004918.1	0.491168004	2.89E-32	postive
C8G	AC004918.1	0.588699895	8.53E-49	postive
MAPK1	AC004918.1	-0.440593731	1.38E-25	negative
STAT3	AC004918.1	-0.410532147	4.09E-22	negative
VEGFA	AC004918.1	0.527844818	7.40E-38	postive
ITGAV	AC004918.1	-0.407485936	8.80E-22	negative
APOM	AC004918.1	0.542075699	3.23E-40	postive
ADAR	AC004918.1	-0.445999427	3.01E-26	negative
ROBO3	AC004918.1	0.40266195	2.91E-21	postive
SOD1	AC004918.1	0.414313216	1.56E-22	postive
EED	AC004918.1	0.419482076	4.12E-23	postive
BECN1	AC004918.1	-0.515635429	6.40E-36	negative
JAK1	AC004918.1	-0.510657769	3.75E-35	negative
LTB4R	AC004918.1	0.51945675	1.62E-36	postive
DDX17	AC004918.1	0.402772003	2.84E-21	postive
VIM	AC004918.1	0.464099186	1.49E-28	postive
LYN	AC004918.1	-0.416866455	8.12E-23	negative
IKBKB	AC004918.1	0.479877281	1.12E-30	postive
NFKBIB	AC004918.1	0.428959122	3.36E-24	postive
PIK3CA	AC004918.1	-0.43910232	2.10E-25	negative
AKT3	AC004918.1	-0.408084808	7.58E-22	negative
SEMA6C	AC004918.1	0.543786255	1.65E-40	postive
FAM3C	AC004918.1	-0.426975195	5.71E-24	negative
GMFB	AC004918.1	-0.450943333	7.30E-27	negative
GNRH1	AC004918.1	0.754911113	6.07E-95	postive
LRSAM1	AC004918.1	0.4294801	2.92E-24	postive
NUDT6	AC004918.1	0.418412812	5.44E-23	postive
RABEP2	AC004918.1	0.460997532	3.80E-28	postive
TNFSF12	AC004918.1	0.419787109	3.80E-23	postive
TOR2A	AC004918.1	0.471640178	1.49E-29	postive
UCN	AC004918.1	0.480905127	8.09E-31	postive
EPOR	AC004918.1	0.764282934	1.18E-98	postive
IGF2R	AC004918.1	-0.489927966	4.35E-32	negative
IL11RA	AC004918.1	0.401876512	3.53E-21	postive
IL17RC	AC004918.1	0.465854414	8.78E-29	postive
IL3RA	AC004918.1	0.574013745	6.05E-46	postive
MC1R	AC004918.1	0.634265022	1.22E-58	postive
MET	AC004918.1	-0.413034283	2.17E-22	negative
NR2C1	AC004918.1	0.616536578	1.28E-54	postive
NR6A1	AC004918.1	0.478636707	1.66E-30	postive
OGFR	AC004918.1	0.452700664	4.38E-27	postive
RXRB	AC004918.1	0.435659835	5.43E-25	postive
TNFRSF25	AC004918.1	0.456945796	1.26E-27	postive
PTPN11	AC004918.1	-0.441184296	1.17E-25	negative
PAK2	AC004918.1	-0.451936859	5.47E-27	negative
CDK4	AC004918.1	-0.517639347	3.12E-36	negative
ICAM1	PRRT3-AS1	-0.403090839	2.62E-21	negative
NFYC	PRRT3-AS1	0.49825442	2.71E-33	postive
PSMC3	PRRT3-AS1	0.46397421	1.55E-28	postive
PSMC5	PRRT3-AS1	0.469021827	3.34E-29	postive
SEM1	PRRT3-AS1	0.452681272	4.41E-27	postive
RFXANK	PRRT3-AS1	0.467602476	5.16E-29	postive
C8G	PRRT3-AS1	0.507650233	1.08E-34	postive
STAT3	PRRT3-AS1	-0.443416465	6.26E-26	negative
APOM	PRRT3-AS1	0.53358605	8.52E-39	postive
SOD1	PRRT3-AS1	0.42855998	3.74E-24	postive
TNFRSF10A	PRRT3-AS1	-0.403229308	2.53E-21	negative
JAK1	PRRT3-AS1	-0.44452953	4.57E-26	negative
LYN	PRRT3-AS1	-0.446673253	2.49E-26	negative
RAC3	PRRT3-AS1	0.499608961	1.71E-33	postive
NFKBIB	PRRT3-AS1	0.406658884	1.08E-21	postive
PIK3CA	PRRT3-AS1	-0.408324065	7.14E-22	negative
MANF	PRRT3-AS1	0.416720003	8.43E-23	postive
PGF	PRRT3-AS1	0.442787119	7.48E-26	postive
TOR2A	PRRT3-AS1	0.438004123	2.84E-25	postive
IGF2R	PRRT3-AS1	-0.444344129	4.82E-26	negative
IL17RC	PRRT3-AS1	0.438105569	2.76E-25	postive
MET	PRRT3-AS1	-0.416755265	8.35E-23	negative
NR2F6	PRRT3-AS1	0.447468643	1.98E-26	postive
PAK2	PRRT3-AS1	-0.461007439	3.78E-28	negative
LMBR1L	AC107021.2	0.457473464	1.08E-27	postive
VEGFA	AC107021.2	0.413555046	1.90E-22	postive
TCF7L2	AC107021.2	0.468381152	4.06E-29	postive
GNRH1	AC107021.2	0.417620135	6.68E-23	postive
EPOR	AC107021.2	0.525947228	1.50E-37	postive
NR2C1	AC107021.2	0.469256321	3.11E-29	postive
PPARD	AC107021.2	0.407418362	8.95E-22	postive
B2M	AC024075.2	-0.411473311	3.23E-22	negative
CALR	AC024075.2	0.542496098	2.74E-40	postive
CTSS	AC024075.2	-0.401211624	4.16E-21	negative
FCGRT	AC024075.2	0.504540386	3.16E-34	postive
PDIA3	AC024075.2	0.515936082	5.75E-36	postive
HSPA1L	AC024075.2	0.457160525	1.19E-27	postive
ICAM1	AC024075.2	-0.501439796	9.18E-34	negative
NFYC	AC024075.2	0.632988051	2.42E-58	postive
PSMC5	AC024075.2	0.449341549	1.16E-26	postive
PSMD2	AC024075.2	-0.49588298	6.02E-33	negative
SEM1	AC024075.2	0.441670567	1.02E-25	postive
RFXANK	AC024075.2	0.422534642	1.85E-23	postive
ERAP1	AC024075.2	-0.412726556	2.35E-22	negative
CXCL16	AC024075.2	-0.502128829	7.25E-34	negative
DUOX1	AC024075.2	0.491068639	2.99E-32	postive
CETP	AC024075.2	0.486614838	1.29E-31	postive
C8G	AC024075.2	0.501977801	7.63E-34	postive
MAPK1	AC024075.2	-0.421859182	2.21E-23	negative
IFIH1	AC024075.2	-0.428973083	3.34E-24	negative
GDF15	AC024075.2	-0.424066083	1.24E-23	negative
STAT3	AC024075.2	-0.503864069	4.00E-34	negative
VEGFA	AC024075.2	0.536163471	3.19E-39	postive
ITGAV	AC024075.2	-0.494511489	9.52E-33	negative
APOM	AC024075.2	0.641441107	2.41E-60	postive
ADAR	AC024075.2	-0.495988085	5.81E-33	negative
AHNAK	AC024075.2	-0.405996416	1.28E-21	negative
TCF7L2	AC024075.2	0.436608255	4.18E-25	postive
TKFC	AC024075.2	0.413136693	2.11E-22	postive
SOD1	AC024075.2	0.478567288	1.70E-30	postive
TNFRSF10A	AC024075.2	-0.580156157	4.05E-47	negative
BECN1	AC024075.2	-0.468301649	4.16E-29	negative
JAK1	AC024075.2	-0.507472295	1.14E-34	negative
CLDN4	AC024075.2	-0.441589891	1.05E-25	negative
HDAC1	AC024075.2	0.506380024	1.67E-34	postive
PLSCR1	AC024075.2	-0.42152814	2.41E-23	negative
VIM	AC024075.2	0.427919604	4.44E-24	postive
LYN	AC024075.2	-0.584293909	6.33E-48	negative
VAV3	AC024075.2	0.400011198	5.58E-21	postive
NFKBIB	AC024075.2	0.409402549	5.44E-22	postive
PIK3R3	AC024075.2	0.473419065	8.57E-30	postive
PIK3CA	AC024075.2	-0.515978473	5.66E-36	negative
AKT3	AC024075.2	-0.488731002	6.44E-32	negative
SEMA3D	AC024075.2	0.411152936	3.50E-22	postive
SEMA6A	AC024075.2	0.445025251	3.97E-26	postive
SEMA6C	AC024075.2	0.450246425	8.92E-27	postive
EDNRB	AC024075.2	0.453704411	3.27E-27	postive
CDNF	AC024075.2	0.498432211	2.55E-33	postive
ESM1	AC024075.2	0.439526874	1.86E-25	postive
FAM3C	AC024075.2	-0.484397573	2.64E-31	negative
FGF12	AC024075.2	0.510127242	4.52E-35	postive
GMFB	AC024075.2	-0.495823512	6.14E-33	negative
GNRH1	AC024075.2	0.413674448	1.84E-22	postive
IL17D	AC024075.2	0.46806147	4.48E-29	postive
IL1RN	AC024075.2	-0.483843486	3.15E-31	negative
LRSAM1	AC024075.2	0.529936423	3.38E-38	postive
NAMPT	AC024075.2	-0.566911637	1.29E-44	negative
NUDT6	AC024075.2	0.456575622	1.41E-27	postive
PDGFB	AC024075.2	0.452561175	4.57E-27	postive
PDGFD	AC024075.2	0.48110204	7.60E-31	postive
PGF	AC024075.2	0.494516281	9.51E-33	postive
PSPN	AC024075.2	0.544368856	1.31E-40	postive
RABEP2	AC024075.2	0.479044384	1.46E-30	postive
TNFSF12	AC024075.2	0.421334837	2.54E-23	postive
TOR2A	AC024075.2	0.557827942	5.78E-43	postive
VEGFC	AC024075.2	0.457853484	9.67E-28	postive
ACVRL1	AC024075.2	0.468199448	4.30E-29	postive
ENG	AC024075.2	0.464192546	1.45E-28	postive
EPOR	AC024075.2	0.527897162	7.25E-38	postive
FLT1	AC024075.2	0.432023807	1.47E-24	postive
FLT4	AC024075.2	0.549949915	1.43E-41	postive
IGF2R	AC024075.2	-0.586485979	2.35E-48	negative
IL11RA	AC024075.2	0.553513848	3.38E-42	postive
IL17RC	AC024075.2	0.463142118	1.99E-28	postive
IL3RA	AC024075.2	0.464945309	1.16E-28	postive
IL4R	AC024075.2	-0.505667568	2.14E-34	negative
KDR	AC024075.2	0.41401575	1.69E-22	postive
MC1R	AC024075.2	0.436386568	4.44E-25	postive
MET	AC024075.2	-0.536517096	2.78E-39	negative
NPR1	AC024075.2	0.459424169	6.07E-28	postive
NR2C1	AC024075.2	0.454497189	2.60E-27	postive
NR6A1	AC024075.2	0.468463121	3.96E-29	postive
OGFR	AC024075.2	0.408134634	7.48E-22	postive
OSMR	AC024075.2	-0.533573998	8.56E-39	negative
PPARD	AC024075.2	0.480470924	9.29E-31	postive
RXRB	AC024075.2	0.443192696	6.67E-26	postive
VIPR1	AC024075.2	0.41290845	2.24E-22	postive
FAS	AC024075.2	-0.463676246	1.70E-28	negative
PAK2	AC024075.2	-0.482475363	4.90E-31	negative
PAK4	AC024075.2	0.455420523	1.98E-27	postive
CALR	PDCD4-AS1	0.408286766	7.20E-22	postive
PDIA3	PDCD4-AS1	0.41784717	6.30E-23	postive
HSPA5	PDCD4-AS1	0.491765722	2.37E-32	postive
AEN	PDCD4-AS1	0.47417547	6.77E-30	postive
DUOX2	PDCD4-AS1	0.463918342	1.58E-28	postive
HDAC1	PDCD4-AS1	0.415478991	1.16E-22	postive
MANF	PDCD4-AS1	0.524160689	2.90E-37	postive
TOR2A	PDCD4-AS1	0.454396954	2.67E-27	postive
AR	PDCD4-AS1	0.404773349	1.73E-21	postive
CNTFR	PDCD4-AS1	0.401428701	3.94E-21	postive
IL11RA	PDCD4-AS1	0.423139579	1.58E-23	postive
IL17RC	PDCD4-AS1	0.402336572	3.16E-21	postive
IL22RA1	PDCD4-AS1	0.514274421	1.04E-35	postive
SDC2	PDCD4-AS1	0.429676952	2.77E-24	postive
PSMD13	AP005482.3	0.405952559	1.29E-21	postive
SEM1	AP005482.3	0.401372313	4.00E-21	postive
UBXN1	AP005482.3	0.424433759	1.12E-23	postive
TPT1	AP005482.3	0.414545836	1.47E-22	postive
ELAVL1	AP005482.3	0.421847393	2.22E-23	postive
SOD1	AP005482.3	0.411533606	3.18E-22	postive
HMGB1	AP005482.3	0.553905397	2.88E-42	postive
CTF1	AP005482.3	0.444744982	4.30E-26	postive
FCGRT	AC090617.5	0.440733159	1.33E-25	postive
PSMC3	AC090617.5	0.543444201	1.89E-40	postive
PSMC5	AC090617.5	0.612167602	1.15E-53	postive
PSMD4	AC090617.5	0.529350572	4.21E-38	postive
PSMD13	AC090617.5	0.561995218	1.02E-43	postive
SEM1	AC090617.5	0.436860609	3.90E-25	postive
RFXANK	AC090617.5	0.588622692	8.84E-49	postive
UBXN1	AC090617.5	0.543762062	1.67E-40	postive
S100A13	AC090617.5	0.482073594	5.57E-31	postive
LCN12	AC090617.5	0.479449017	1.29E-30	postive
LMBR1L	AC090617.5	0.401593562	3.79E-21	postive
SLC22A17	AC090617.5	0.603197502	9.33E-52	postive
IRF3	AC090617.5	0.549219617	1.91E-41	postive
C8G	AC090617.5	0.510496832	3.97E-35	postive
MAPK1	AC090617.5	-0.474142194	6.84E-30	negative
CSRP1	AC090617.5	0.531203481	2.10E-38	postive
ITGAV	AC090617.5	-0.420668313	3.02E-23	negative
CD81	AC090617.5	0.531709945	1.73E-38	postive
APOM	AC090617.5	0.449544511	1.09E-26	postive
SOD1	AC090617.5	0.529189337	4.48E-38	postive
BECN1	AC090617.5	-0.428415572	3.88E-24	negative
JUND	AC090617.5	0.405477416	1.45E-21	postive
MAP2K2	AC090617.5	0.422503781	1.87E-23	postive
PPP4C	AC090617.5	0.461037583	3.75E-28	postive
HDAC1	AC090617.5	0.462360452	2.52E-28	postive
CHP1	AC090617.5	-0.408671269	6.54E-22	negative
NFATC4	AC090617.5	0.419239907	4.39E-23	postive
HRAS	AC090617.5	0.539873569	7.62E-40	postive
KRAS	AC090617.5	-0.459765611	5.48E-28	negative
CHUK	AC090617.5	-0.490465266	3.64E-32	negative
CTF1	AC090617.5	0.457310006	1.14E-27	postive
GMFB	AC090617.5	-0.480588217	8.95E-31	negative
LRSAM1	AC090617.5	0.500234161	1.38E-33	postive
NENF	AC090617.5	0.401935549	3.48E-21	postive
PSPN	AC090617.5	0.555282486	1.64E-42	postive
TNFSF12	AC090617.5	0.405710188	1.37E-21	postive
EPOR	AC090617.5	0.40836371	7.07E-22	postive
IGF2R	AC090617.5	-0.434451501	7.56E-25	negative
IL11RA	AC090617.5	0.439190209	2.05E-25	postive
IL3RA	AC090617.5	0.448107777	1.65E-26	postive
NR2F6	AC090617.5	0.511880086	2.44E-35	postive
OGFR	AC090617.5	0.423048688	1.62E-23	postive
PPARA	AC090617.5	-0.435853458	5.15E-25	negative
RXRG	AC090617.5	0.413560499	1.90E-22	postive
PTPN11	AC090617.5	-0.491988607	2.20E-32	negative
PAK2	AC090617.5	-0.400444431	5.02E-21	negative
NFYB	AC090673.1	0.405012258	1.63E-21	postive
NOD1	AC090673.1	0.446215234	2.83E-26	postive
WNT5A	AC090673.1	0.452650947	4.45E-27	postive
SEMA4G	AC090673.1	0.427539125	4.91E-24	postive
IL34	AC090673.1	0.404341241	1.92E-21	postive
KL	AC090673.1	0.440965041	1.25E-25	postive
BRD8	AC090673.1	0.446400836	2.69E-26	postive
NGFR	AC090673.1	0.507198432	1.26E-34	postive
PGRMC2	AC090673.1	0.433791788	9.06E-25	postive
CALR	AL356740.1	0.468567103	3.84E-29	postive
CANX	AL356740.1	0.447503766	1.96E-26	postive
CTSS	AL356740.1	-0.403655455	2.28E-21	negative
PDIA3	AL356740.1	0.432095807	1.44E-24	postive
HSPA5	AL356740.1	0.405854647	1.32E-21	postive
ICAM1	AL356740.1	-0.520471136	1.12E-36	negative
NFYC	AL356740.1	0.639124513	8.64E-60	postive
LGMN	AL356740.1	0.403041465	2.65E-21	postive
CXCL16	AL356740.1	-0.498639166	2.38E-33	negative
TMSB4X	AL356740.1	-0.479638973	1.21E-30	negative
S100A10	AL356740.1	-0.425171372	9.23E-24	negative
S100A11	AL356740.1	-0.470390247	2.19E-29	negative
RBP7	AL356740.1	0.410197128	4.45E-22	postive
ZYX	AL356740.1	-0.419984181	3.61E-23	negative
IRF5	AL356740.1	-0.449624434	1.07E-26	negative
APOM	AL356740.1	0.447931788	1.74E-26	postive
NOD1	AL356740.1	-0.423095369	1.60E-23	negative
AHNAK	AL356740.1	-0.402451268	3.07E-21	negative
PRDX2	AL356740.1	0.432381592	1.33E-24	postive
TNFRSF10A	AL356740.1	-0.49297577	1.59E-32	negative
CLDN4	AL356740.1	-0.409690625	5.06E-22	negative
IFNAR2	AL356740.1	-0.4271288	5.48E-24	negative
LYN	AL356740.1	-0.451837492	5.63E-27	negative
RAC3	AL356740.1	0.519301534	1.71E-36	postive
SEMA4C	AL356740.1	-0.411931357	2.87E-22	negative
ACKR3	AL356740.1	0.444187199	5.04E-26	postive
BMP7	AL356740.1	0.441802013	9.86E-26	postive
BMP8B	AL356740.1	0.437239902	3.51E-25	postive
CMTM4	AL356740.1	0.449035708	1.26E-26	postive
EBI3	AL356740.1	-0.402783423	2.83E-21	negative
LTBP2	AL356740.1	-0.457504742	1.07E-27	negative
PGF	AL356740.1	0.488387671	7.21E-32	postive
STC2	AL356740.1	0.406079786	1.25E-21	postive
TG	AL356740.1	0.480683025	8.69E-31	postive
VEGFB	AL356740.1	0.49070056	3.37E-32	postive
ACVR1B	AL356740.1	0.450439792	8.44E-27	postive
ADIPOR2	AL356740.1	0.491247801	2.82E-32	postive
ESRRA	AL356740.1	0.511407634	2.88E-35	postive
GHR	AL356740.1	0.458865825	7.16E-28	postive
GPER1	AL356740.1	0.582988636	1.14E-47	postive
IL13RA1	AL356740.1	-0.43138147	1.75E-24	negative
IL17RD	AL356740.1	-0.443726317	5.74E-26	negative
IL1RAP	AL356740.1	-0.44531171	3.66E-26	negative
IL4R	AL356740.1	-0.455005651	2.24E-27	negative
MET	AL356740.1	-0.565427664	2.42E-44	negative
OSMR	AL356740.1	-0.467348926	5.57E-29	negative
RARG	AL356740.1	-0.437091557	3.66E-25	negative
SDC3	AL356740.1	-0.417790271	6.39E-23	negative
SDC4	AL356740.1	-0.571197603	2.05E-45	negative
TGFBR1	AL356740.1	-0.406752324	1.06E-21	negative
TNFRSF12A	AL356740.1	-0.453642079	3.33E-27	negative
TNFRSF1A	AL356740.1	-0.454362603	2.70E-27	negative
SH3BP2	AL356740.1	-0.433332815	1.03E-24	negative
FAS	AL356740.1	-0.441308986	1.13E-25	negative
BID	AL356740.1	-0.45131951	6.54E-27	negative
PRKCQ	AL356740.1	0.483804651	3.19E-31	postive
CALR	LINC01135	0.403585211	2.32E-21	postive
CANX	LINC01135	0.617470147	8.00E-55	postive
PDIA3	LINC01135	0.415848639	1.05E-22	postive
HFE	LINC01135	0.47600514	3.82E-30	postive
MR1	LINC01135	0.443171463	6.71E-26	postive
HSPA5	LINC01135	0.419308717	4.31E-23	postive
LGMN	LINC01135	0.431716342	1.59E-24	postive
PSMB8	LINC01135	-0.40054859	4.89E-21	negative
RELB	LINC01135	-0.437054891	3.70E-25	negative
RFXAP	LINC01135	0.440343778	1.48E-25	postive
AP3B1	LINC01135	0.423635029	1.39E-23	postive
CXCL16	LINC01135	-0.440445539	1.44E-25	negative
TMSB10	LINC01135	-0.482847074	4.35E-31	negative
TMSB4X	LINC01135	-0.534866032	5.23E-39	negative
S100A6	LINC01135	-0.441243527	1.15E-25	negative
S100A10	LINC01135	-0.490570143	3.52E-32	negative
S100A11	LINC01135	-0.581310638	2.42E-47	negative
S100A16	LINC01135	-0.499586795	1.72E-33	negative
ZC3HAV1L	LINC01135	0.532860704	1.12E-38	postive
NOX4	LINC01135	-0.433465657	9.90E-25	negative
DUOX1	LINC01135	0.42401224	1.25E-23	postive
DUOX2	LINC01135	0.42611831	7.18E-24	postive
RNASEL	LINC01135	0.43779453	3.01E-25	postive
ZYX	LINC01135	-0.444293007	4.89E-26	negative
VEGFA	LINC01135	0.460737655	4.10E-28	postive
IRF5	LINC01135	-0.446820375	2.38E-26	negative
MAPK8	LINC01135	0.569719801	3.88E-45	postive
GNAI1	LINC01135	0.446024756	2.99E-26	postive
IREB2	LINC01135	0.529305964	4.28E-38	postive
VAV3	LINC01135	0.538975352	1.08E-39	postive
NFKBIE	LINC01135	-0.465580518	9.55E-29	negative
PLAUR	LINC01135	-0.402126123	3.32E-21	negative
CDNF	LINC01135	0.549906057	1.45E-41	postive
BMP8A	LINC01135	0.471931108	1.36E-29	postive
BMP8B	LINC01135	0.462175115	2.67E-28	postive
CMTM3	LINC01135	-0.533162709	1.00E-38	negative
EBI3	LINC01135	-0.441600166	1.04E-25	negative
IL23A	LINC01135	-0.415371688	1.19E-22	negative
FGF7P3	LINC01135	0.463360863	1.87E-28	postive
NUDT6	LINC01135	0.477810949	2.16E-30	postive
TG	LINC01135	0.639828942	5.87E-60	postive
TNFRSF11B	LINC01135	0.541345123	4.30E-40	postive
ADIPOR2	LINC01135	0.553114495	3.97E-42	postive
BMPR1A	LINC01135	0.422804326	1.73E-23	postive
ESRRG	LINC01135	0.606160947	2.22E-52	postive
FGFR2	LINC01135	0.42026225	3.36E-23	postive
GHR	LINC01135	0.408210719	7.34E-22	postive
GPER1	LINC01135	0.431831986	1.54E-24	postive
IL4R	LINC01135	-0.415213893	1.24E-22	negative
KDR	LINC01135	0.405798868	1.34E-21	postive
NR3C1	LINC01135	0.420667071	3.02E-23	postive
RARB	LINC01135	0.528987233	4.83E-38	postive
RARG	LINC01135	-0.436034	4.90E-25	negative
RORC	LINC01135	0.441736254	1.00E-25	postive
S1PR2	LINC01135	-0.472245085	1.24E-29	negative
SDC3	LINC01135	-0.471107763	1.76E-29	negative
SDC4	LINC01135	-0.441110058	1.20E-25	negative
SORT1	LINC01135	0.411328752	3.35E-22	postive
TNFRSF12A	LINC01135	-0.432142802	1.42E-24	negative
TNFRSF1A	LINC01135	-0.470973289	1.83E-29	negative
TSHR	LINC01135	0.426972799	5.71E-24	postive
SH3BP2	LINC01135	-0.466372582	7.50E-29	negative
SOS2	LINC01135	0.452868432	4.17E-27	postive
BID	LINC01135	-0.507786324	1.03E-34	negative
NCK1	LINC01135	0.421757672	2.27E-23	postive
PRKCQ	LINC01135	0.547884392	3.26E-41	postive
LMBR1L	AC008735.2	0.729929791	8.03E-86	postive
VEGFA	AC008735.2	0.43781538	3.00E-25	postive
TYK2	AC008735.2	0.566190229	1.75E-44	postive
NFKBIZ	AC008735.2	0.489923342	4.36E-32	postive
EED	AC008735.2	0.42958916	2.83E-24	postive
LTB4R	AC008735.2	0.504090004	3.70E-34	postive
DDX17	AC008735.2	0.701920972	9.73E-77	postive
IRF9	AC008735.2	0.677814227	9.88E-70	postive
IKBKB	AC008735.2	0.679613777	3.13E-70	postive
SEMA6C	AC008735.2	0.400607806	4.82E-21	postive
PLXNA3	AC008735.2	0.518797819	2.05E-36	postive
PLXNB1	AC008735.2	0.489300941	5.34E-32	postive
GNRH1	AC008735.2	0.637567981	2.03E-59	postive
NUDT6	AC008735.2	0.431186744	1.84E-24	postive
BRD8	AC008735.2	0.58903367	7.32E-49	postive
EPOR	AC008735.2	0.55243045	5.25E-42	postive
MC1R	AC008735.2	0.59250562	1.47E-49	postive
NR2C1	AC008735.2	0.600226302	3.88E-51	postive
NR2C2	AC008735.2	0.601524601	2.09E-51	postive
RXRB	AC008735.2	0.407155181	9.56E-22	postive
TNFRSF25	AC008735.2	0.549924518	1.44E-41	postive
PLCG1	AC008735.2	0.608280712	7.86E-53	postive
HLA-E	AL357033.4	0.405202251	1.55E-21	postive
PSME1	AL357033.4	0.419899865	3.69E-23	postive
IKBKE	AL357033.4	0.429698278	2.75E-24	postive
CSK	AL357033.4	0.436234601	4.63E-25	postive
PDCD1	AL357033.4	0.412351456	2.58E-22	postive
GRK2	AL357033.4	0.431343079	1.76E-24	postive
SEMA4D	AL357033.4	0.426388257	6.68E-24	postive
FLT3LG	AL357033.4	0.449902984	9.85E-27	postive
NFYC	AL031775.2	0.417365497	7.13E-23	postive
PSMD2	AL031775.2	-0.417918694	6.18E-23	negative
LMBR1L	AL031775.2	0.572791248	1.03E-45	postive
C8G	AL031775.2	0.409898912	4.80E-22	postive
VEGFA	AL031775.2	0.521415939	7.93E-37	postive
APOM	AL031775.2	0.450032523	9.49E-27	postive
JAK1	AL031775.2	-0.407243431	9.35E-22	negative
LTB4R	AL031775.2	0.407643911	8.46E-22	postive
IKBKB	AL031775.2	0.436301243	4.55E-25	postive
SEMA6C	AL031775.2	0.43166562	1.62E-24	postive
CDNF	AL031775.2	0.471662646	1.48E-29	postive
GNRH1	AL031775.2	0.631907455	4.32E-58	postive
LRSAM1	AL031775.2	0.441545767	1.06E-25	postive
NUDT6	AL031775.2	0.448830258	1.34E-26	postive
TOR2A	AL031775.2	0.408955651	6.09E-22	postive
UCN	AL031775.2	0.474551271	6.02E-30	postive
EPOR	AL031775.2	0.631022479	6.93E-58	postive
IGF2R	AL031775.2	-0.434508621	7.45E-25	negative
IL11RA	AL031775.2	0.405029687	1.62E-21	postive
IL17RC	AL031775.2	0.452908905	4.13E-27	postive
IL3RA	AL031775.2	0.464635515	1.27E-28	postive
MC1R	AL031775.2	0.537796308	1.70E-39	postive
NR2C1	AL031775.2	0.544331409	1.33E-40	postive
NR6A1	AL031775.2	0.412255954	2.64E-22	postive
RXRB	AL031775.2	0.468384183	4.06E-29	postive
PLCG1	AL031775.2	0.414639515	1.44E-22	postive
PDIA3	TNKS2-AS1	0.439140102	2.07E-25	postive
APOM	TNKS2-AS1	0.435962627	5.00E-25	postive
TKFC	TNKS2-AS1	0.405842533	1.33E-21	postive
RAC3	TNKS2-AS1	0.452809696	4.25E-27	postive
ACKR3	TNKS2-AS1	0.404068386	2.06E-21	postive
BMP8B	TNKS2-AS1	0.423113607	1.59E-23	postive
PGF	TNKS2-AS1	0.427905809	4.45E-24	postive
MET	TNKS2-AS1	-0.43800497	2.84E-25	negative
PDIA3	MIR22HG	0.410155378	4.50E-22	postive
HSPA5	MIR22HG	0.483607154	3.40E-31	postive
AEN	MIR22HG	0.420018683	3.58E-23	postive
SOCS3	MIR22HG	0.471967811	1.35E-29	postive
VEGFA	MIR22HG	0.498345761	2.63E-33	postive
MAPK8	MIR22HG	0.445771162	3.21E-26	postive
MANF	MIR22HG	0.457288265	1.14E-27	postive
BMP2	MIR22HG	0.538877329	1.12E-39	postive
TG	MIR22HG	0.424952809	9.78E-24	postive
NR4A1	MIR22HG	0.639667946	6.41E-60	postive
NR4A3	MIR22HG	0.595240996	4.11E-50	postive
LMBR1L	AL355574.1	0.403292356	2.49E-21	postive
DDX17	AL355574.1	0.41113851	3.51E-22	postive
IKBKB	AL355574.1	0.452690773	4.40E-27	postive
NUDT6	AL355574.1	0.421937679	2.17E-23	postive
BRD8	AL355574.1	0.532604423	1.24E-38	postive
MC1R	AL355574.1	0.401528366	3.85E-21	postive
NR2C1	AL355574.1	0.414959347	1.33E-22	postive
NR2C2	AL355574.1	0.459875671	5.31E-28	postive
RXRB	AL355574.1	0.410315361	4.32E-22	postive
NOD1	AC092118.1	0.505495018	2.28E-34	postive
PTK2B	AC092118.1	0.522991012	4.45E-37	postive
SEMA4C	AC092118.1	0.422662582	1.79E-23	postive
PLXND1	AC092118.1	0.41531105	1.21E-22	postive
INHBB	AC092118.1	0.467551175	5.24E-29	postive
NRP2	AC092118.1	0.459507664	5.92E-28	postive
SDC4	AC092118.1	0.418884351	4.81E-23	postive
PSMC1	AC135803.1	-0.435536252	5.62E-25	negative
PSMD2	AC135803.1	-0.410570243	4.05E-22	negative
LMBR1L	AC135803.1	0.47385479	7.49E-30	postive
IRF3	AC135803.1	0.462775004	2.23E-28	postive
C8G	AC135803.1	0.449729342	1.04E-26	postive
APOM	AC135803.1	0.409477278	5.34E-22	postive
SOD1	AC135803.1	0.406416253	1.15E-21	postive
BECN1	AC135803.1	-0.477504541	2.38E-30	negative
JAK1	AC135803.1	-0.414464495	1.51E-22	negative
GNRH1	AC135803.1	0.496828422	4.38E-33	postive
LRSAM1	AC135803.1	0.432381496	1.33E-24	postive
EPOR	AC135803.1	0.506610097	1.55E-34	postive
IGF2R	AC135803.1	-0.400160877	5.38E-21	negative
MC1R	AC135803.1	0.413538443	1.91E-22	postive
NR2C1	AC135803.1	0.433886231	8.83E-25	postive
OGFR	AC135803.1	0.422119536	2.07E-23	postive
SEM1	AC092171.4	0.453840253	3.14E-27	postive
APOM	AC092171.4	0.450622578	8.01E-27	postive
GNRH1	AC092171.4	0.487995468	8.19E-32	postive
RABEP2	AC092171.4	0.431145791	1.86E-24	postive
UCN	AC092171.4	0.432222462	1.39E-24	postive
EPOR	AC092171.4	0.614561753	3.47E-54	postive
CREB1	AP006621.3	-0.452735535	4.34E-27	negative
HSPA4	AP006621.3	-0.414430133	1.52E-22	negative
HSPA8	AP006621.3	-0.444687582	4.37E-26	negative
PSMC1	AP006621.3	-0.484357134	2.67E-31	negative
PSMC3	AP006621.3	0.489869591	4.43E-32	postive
PSMC5	AP006621.3	0.513049864	1.61E-35	postive
PSMD1	AP006621.3	-0.420753613	2.96E-23	negative
PSMD2	AP006621.3	-0.410689391	3.93E-22	negative
PSMD4	AP006621.3	0.470336484	2.23E-29	postive
PSMD13	AP006621.3	0.52234582	5.64E-37	postive
SEM1	AP006621.3	0.583238025	1.02E-47	postive
AP3B1	AP006621.3	-0.476740452	3.03E-30	negative
RFXANK	AP006621.3	0.683064768	3.36E-71	postive
PSME3	AP006621.3	-0.551368422	8.06E-42	negative
UBXN1	AP006621.3	0.564606605	3.42E-44	postive
ERAP1	AP006621.3	-0.438395208	2.55E-25	negative
UBR1	AP006621.3	-0.486787984	1.21E-31	negative
ZC3HAV1	AP006621.3	-0.495612321	6.59E-33	negative
S100A13	AP006621.3	0.60807115	8.71E-53	postive
LCN12	AP006621.3	0.686868811	2.77E-72	postive
LMBR1L	AP006621.3	0.48577415	1.69E-31	postive
IFNAR1	AP006621.3	-0.412599004	2.42E-22	negative
NFKB1	AP006621.3	-0.519794375	1.43E-36	negative
IRF3	AP006621.3	0.587024996	1.83E-48	postive
C8G	AP006621.3	0.581914749	1.85E-47	postive
MAPK1	AP006621.3	-0.514720104	8.88E-36	negative
NEDD4	AP006621.3	-0.440505791	1.42E-25	negative
STAT3	AP006621.3	-0.463083598	2.03E-28	negative
CYLD	AP006621.3	-0.452132523	5.17E-27	negative
ITGAV	AP006621.3	-0.502182311	7.12E-34	negative
EIF2AK2	AP006621.3	-0.471654646	1.48E-29	negative
APOM	AP006621.3	0.486175711	1.48E-31	postive
ADAR	AP006621.3	-0.496160183	5.48E-33	negative
AHNAK	AP006621.3	-0.414686839	1.42E-22	negative
SOD1	AP006621.3	0.526932756	1.04E-37	postive
TNFRSF10A	AP006621.3	-0.422042632	2.11E-23	negative
BECN1	AP006621.3	-0.577862282	1.12E-46	negative
JAK1	AP006621.3	-0.560263935	2.11E-43	negative
ILK	AP006621.3	-0.419349815	4.26E-23	negative
MAP2K2	AP006621.3	0.574659647	4.57E-46	postive
LANCL1	AP006621.3	-0.444931232	4.08E-26	negative
MIF	AP006621.3	0.428965362	3.35E-24	postive
JAK2	AP006621.3	-0.416936074	7.97E-23	negative
CHP1	AP006621.3	-0.411984243	2.83E-22	negative
NFATC3	AP006621.3	-0.508470413	8.08E-35	negative
NFATC4	AP006621.3	0.447713844	1.85E-26	postive
HRAS	AP006621.3	0.625719276	1.14E-56	postive
KRAS	AP006621.3	-0.511533567	2.75E-35	negative
NRAS	AP006621.3	-0.57329489	8.28E-46	negative
BCL10	AP006621.3	-0.417211712	7.42E-23	negative
CHUK	AP006621.3	-0.472546189	1.12E-29	negative
NFKBIB	AP006621.3	0.584983663	4.64E-48	postive
PIK3CA	AP006621.3	-0.540071937	7.05E-40	negative
GSK3B	AP006621.3	-0.494520269	9.50E-33	negative
MYDGF	AP006621.3	0.401101459	4.27E-21	postive
CD320	AP006621.3	0.420099271	3.51E-23	postive
CMTM6	AP006621.3	-0.453309392	3.67E-27	negative
GMFB	AP006621.3	-0.501178598	1.00E-33	negative
GNRH1	AP006621.3	0.510052938	4.64E-35	postive
IL6ST	AP006621.3	-0.462068367	2.75E-28	negative
LRSAM1	AP006621.3	0.449201065	1.21E-26	postive
NENF	AP006621.3	0.595452786	3.72E-50	postive
PSPN	AP006621.3	0.456622793	1.39E-27	postive
RABEP2	AP006621.3	0.518358061	2.41E-36	postive
TNFSF12	AP006621.3	0.427444513	5.04E-24	postive
UCN	AP006621.3	0.584317113	6.27E-48	postive
BMPR2	AP006621.3	-0.551420905	7.89E-42	negative
EPOR	AP006621.3	0.547544571	3.73E-41	postive
IGF2R	AP006621.3	-0.474309813	6.49E-30	negative
IL13RA1	AP006621.3	-0.414346084	1.55E-22	negative
IL3RA	AP006621.3	0.527693407	7.83E-38	postive
MC1R	AP006621.3	0.415419031	1.18E-22	postive
NR2F6	AP006621.3	0.502345488	6.73E-34	postive
OGFR	AP006621.3	0.454197262	2.83E-27	postive
OSMR	AP006621.3	-0.400749579	4.66E-21	negative
PTPN11	AP006621.3	-0.554051567	2.72E-42	negative
SOS2	AP006621.3	-0.446121415	2.91E-26	negative
PAK2	AP006621.3	-0.577635925	1.24E-46	negative
CDC42	AP006621.3	-0.464114835	1.49E-28	negative
CBL	AP006621.3	-0.478035907	2.01E-30	negative
CD8B	AP005233.2	0.41998754	3.61E-23	postive
LCN8	AP005233.2	0.410075545	4.59E-22	postive
OBP2B	AP005233.2	0.440154748	1.56E-25	postive
CRLF1	AP005233.2	0.40410134	2.04E-21	postive
ESR1	AP005233.2	0.407811894	8.11E-22	postive
CREB1	AC011374.2	-0.403160938	2.58E-21	negative
MR1	AC011374.2	-0.473039298	9.65E-30	negative
HSPA8	AC011374.2	-0.508223302	8.81E-35	negative
ICAM1	AC011374.2	-0.411357393	3.32E-22	negative
NFYA	AC011374.2	-0.430795575	2.05E-24	negative
PSMC1	AC011374.2	-0.561554624	1.23E-43	negative
PSMC3	AC011374.2	0.502076772	7.38E-34	postive
PSMC4	AC011374.2	0.450575487	8.12E-27	postive
PSMC5	AC011374.2	0.586393645	2.45E-48	postive
PSMD1	AC011374.2	-0.476771241	3.00E-30	negative
PSMD2	AC011374.2	-0.547939529	3.19E-41	negative
PSMD4	AC011374.2	0.428253409	4.06E-24	postive
PSMD13	AC011374.2	0.521072978	8.98E-37	postive
PSME2	AC011374.2	0.461529719	3.24E-28	postive
RFX5	AC011374.2	-0.425556461	8.33E-24	negative
SEM1	AC011374.2	0.708672057	7.90E-79	postive
RFXANK	AC011374.2	0.568027556	8.00E-45	postive
PSME3	AC011374.2	-0.48272255	4.52E-31	negative
ADRM1	AC011374.2	0.495629003	6.55E-33	postive
ERAP1	AC011374.2	-0.446508916	2.61E-26	negative
UBR1	AC011374.2	-0.543688933	1.72E-40	negative
IFNAR1	AC011374.2	-0.409251078	5.65E-22	negative
ANOS1	AC011374.2	-0.432288873	1.36E-24	negative
NFKB1	AC011374.2	-0.566955	1.26E-44	negative
IRF3	AC011374.2	0.422428529	1.91E-23	postive
C8G	AC011374.2	0.6102796	2.94E-53	postive
MAPK1	AC011374.2	-0.584257937	6.44E-48	negative
NEDD4	AC011374.2	-0.468531164	3.88E-29	negative
STAT3	AC011374.2	-0.571680824	1.67E-45	negative
PPIA	AC011374.2	0.451925127	5.49E-27	postive
ITGAV	AC011374.2	-0.568671339	6.08E-45	negative
EIF2AK2	AC011374.2	-0.410690433	3.93E-22	negative
APOM	AC011374.2	0.656006147	6.01E-64	postive
ADAR	AC011374.2	-0.589282244	6.53E-49	negative
NEO1	AC011374.2	-0.402406895	3.10E-21	negative
AHNAK	AC011374.2	-0.455517159	1.92E-27	negative
SOD1	AC011374.2	0.597748444	1.26E-50	postive
ECD	AC011374.2	-0.450267437	8.87E-27	negative
DCK	AC011374.2	-0.405098545	1.60E-21	negative
TNFRSF10A	AC011374.2	-0.506803333	1.45E-34	negative
BECN1	AC011374.2	-0.707986574	1.30E-78	negative
JAK1	AC011374.2	-0.59844588	9.06E-51	negative
IREB2	AC011374.2	-0.412523121	2.47E-22	negative
ILK	AC011374.2	-0.568999967	5.28E-45	negative
MAP2K2	AC011374.2	0.524138175	2.92E-37	postive
LANCL1	AC011374.2	-0.526733111	1.12E-37	negative
VIM	AC011374.2	0.404985747	1.64E-21	postive
MIF	AC011374.2	0.51690543	4.06E-36	postive
LYN	AC011374.2	-0.4206917	3.00E-23	negative
NFAT5	AC011374.2	-0.535654324	3.87E-39	negative
HRAS	AC011374.2	0.612477824	9.85E-54	postive
NRAS	AC011374.2	-0.441323509	1.13E-25	negative
CHUK	AC011374.2	-0.490402161	3.72E-32	negative
NFKBIB	AC011374.2	0.513143005	1.56E-35	postive
PIK3R1	AC011374.2	-0.449109892	1.24E-26	negative
PIK3CA	AC011374.2	-0.599969826	4.39E-51	negative
PIK3CB	AC011374.2	-0.488010039	8.16E-32	negative
AKT3	AC011374.2	-0.532704569	1.19E-38	negative
GSK3B	AC011374.2	-0.492883473	1.64E-32	negative
FAM3C	AC011374.2	-0.425516653	8.42E-24	negative
GMFB	AC011374.2	-0.562977903	6.79E-44	negative
GNRH1	AC011374.2	0.425857508	7.69E-24	postive
IL6ST	AC011374.2	-0.407105353	9.68E-22	negative
NAMPT	AC011374.2	-0.414443767	1.51E-22	negative
NENF	AC011374.2	0.556650798	9.38E-43	postive
PSPN	AC011374.2	0.494988747	8.12E-33	postive
RABEP2	AC011374.2	0.56537314	2.47E-44	postive
TNFSF12	AC011374.2	0.622999287	4.70E-56	postive
TOR2A	AC011374.2	0.471923364	1.36E-29	postive
UCN	AC011374.2	0.400751275	4.66E-21	postive
BMPR2	AC011374.2	-0.426786926	6.00E-24	negative
EPOR	AC011374.2	0.475475984	4.51E-30	postive
IGF2R	AC011374.2	-0.614482102	3.61E-54	negative
IL13RA1	AC011374.2	-0.441388071	1.11E-25	negative
IL3RA	AC011374.2	0.528953423	4.89E-38	postive
MET	AC011374.2	-0.423602563	1.40E-23	negative
NR2F6	AC011374.2	0.452193004	5.08E-27	postive
OGFR	AC011374.2	0.576515413	2.03E-46	postive
OSMR	AC011374.2	-0.411865745	2.92E-22	negative
PPARA	AC011374.2	-0.488018491	8.13E-32	negative
PTPN11	AC011374.2	-0.562418606	8.58E-44	negative
SOS2	AC011374.2	-0.41652529	8.86E-23	negative
NCK1	AC011374.2	-0.450943174	7.30E-27	negative
PAK2	AC011374.2	-0.507919988	9.79E-35	negative
CBL	AC011374.2	-0.426728264	6.10E-24	negative
CDK4	AC011374.2	-0.538064143	1.53E-39	negative
CD1C	LINC00926	0.446858305	2.36E-26	postive
CD4	LINC00926	0.49795275	3.00E-33	postive
CD8A	LINC00926	0.451517452	6.18E-27	postive
HLA-DOB	LINC00926	0.61018005	3.08E-53	postive
HLA-DPB1	LINC00926	0.417627965	6.67E-23	postive
HLA-DQA1	LINC00926	0.419462883	4.14E-23	postive
HLA-DRA	LINC00926	0.422947616	1.66E-23	postive
HLA-E	LINC00926	0.406744119	1.06E-21	postive
CIITA	LINC00926	0.603989524	6.37E-52	postive
MICB	LINC00926	0.485010555	2.16E-31	postive
TAP2	LINC00926	0.463334213	1.88E-28	postive
CD209	LINC00926	0.667982148	4.61E-67	postive
CXCL10	LINC00926	0.411186566	3.47E-22	postive
CXCL12	LINC00926	0.564879252	3.05E-44	postive
CXCL13	LINC00926	0.632045514	4.01E-58	postive
MMP12	LINC00926	0.416453741	9.03E-23	postive
APOBEC3G	LINC00926	0.447147262	2.17E-26	postive
IL1B	LINC00926	0.405644631	1.39E-21	postive
LTF	LINC00926	0.46544446	9.95E-29	postive
RBP5	LINC00926	0.444825631	4.20E-26	postive
CYBB	LINC00926	0.534210325	6.72E-39	postive
ISG20	LINC00926	0.433143062	1.08E-24	postive
IDO1	LINC00926	0.447321698	2.07E-26	postive
IRF1	LINC00926	0.41776386	6.44E-23	postive
TNFAIP3	LINC00926	0.583590456	8.70E-48	postive
LYZ	LINC00926	0.489676894	4.72E-32	postive
CCL5	LINC00926	0.40088523	4.50E-21	postive
TYK2	LINC00926	0.440152687	1.56E-25	postive
TLR1	LINC00926	0.535734861	3.75E-39	postive
DCK	LINC00926	0.412901303	2.24E-22	postive
CCL4	LINC00926	0.459212687	6.46E-28	postive
CSK	LINC00926	0.668654389	3.05E-67	postive
IL7R	LINC00926	0.744777917	4.09E-91	postive
CD40LG	LINC00926	0.775375672	2.81E-103	postive
BACH2	LINC00926	0.561396616	1.32E-43	postive
PIK3CG	LINC00926	0.559201983	3.28E-43	postive
PDCD1	LINC00926	0.548545	2.50E-41	postive
BIRC5	LINC00926	0.467595568	5.17E-29	postive
VCAM1	LINC00926	0.581402036	2.32E-47	postive
CCL19	LINC00926	0.658957278	1.06E-64	postive
CCL22	LINC00926	0.403743854	2.23E-21	postive
CCR7	LINC00926	0.829848606	1.48E-130	postive
CCL21	LINC00926	0.721099958	7.74E-83	postive
CCR5	LINC00926	0.481558817	6.57E-31	postive
CCR1	LINC00926	0.417391199	7.09E-23	postive
CXCR4	LINC00926	0.678586519	6.03E-70	postive
CCR4	LINC00926	0.596828892	1.95E-50	postive
FGR	LINC00926	0.59408777	7.05E-50	postive
JAK2	LINC00926	0.526947976	1.03E-37	postive
CD86	LINC00926	0.569378568	4.49E-45	postive
HCK	LINC00926	0.508229059	8.79E-35	postive
GRK2	LINC00926	0.640252493	4.64E-60	postive
[truncated: 39,538 more rows]
